# Supplementary material for: Potentially inappropriate medication uses and associated factors among elderly primary health care clinics attendees: A call to action
Source: PLoS One. 2023 Aug 24;18(8):e0290625. doi: 10.1371/journal.pone.0290625 (PMC10449131; doi:10.1371/journal.pone.0290625)
Supplement: S1 File — (XLSX) [file pone.0290625.s002.xlsx]

## Sheet: Sheet1
file_no	Gender	Age2	Weight	S_Creat	Creat_cl	CRECL	District	Recidency	Work_status	Stays_with	Marital_status	Education_level2	Income	Chron_Ds	DM	HTN	HEART_DISEASES	STROKE	RESPIRATORY_DISEASES	OTHERS	Number_Chr_Ds2	PHC_VISIT_RECODE	Prescription_place2	GFR	Polypharmacy	MEDS	Aspirin100	PPI	RASI	HYPOGLYCEMIC	PIM_INAPP2	PIM	Enapril20mg	Enapril5mg	Enapril	losartan50mg	Ramipiril	Valsartan	Candesartan	Metformin850mg	Metforminsitaglu	METFOR	Glimepiride	Glyburide	Dapagliflozin	Sitagliptin	Vildagliptin	SULF	Digoxine025mg
247	1	3	74	1	3	51	1	2	0	1	2	3	2	1	1	1	1	0	0	1	4	2	1	3	2	2	1	1	0	1	0	0	0	0	0	0	0	0	0	1	0	1	0	0	0	0	0	0	0
338	1	3	68	0.9	3	50	3	2	0	2	1	1	1	1	1	1	0	1	0	0	3	1	0	2	2	2	1	0	0	1	0	0	0	0	0	0	0	0	0	1	0	1	0	0	0	0	0	0	0
391	2	3	65	1	3	55	3	2	0	2	1	3	2	1	1	0	0	0	0	1	2	1	1	2	1	1	1	0	0	1	0	0	0	0	0	0	0	0	0	0	1	1	0	0	0	0	0	0	0
60	2	1	76	1	2	79	2	1	0	2	1	2	1	1	1	0	0	0	0	0	2	2	1	2	2	2	1	0	0	1	1	1	0	0	0	0	0	0	0	0	1	1	1	0	0	0	0	2	0
66	1	2	105	0.8	1	102	2	1	0	2	1	2	2	1	1	1	0	0	0	1	3	2	1	2	2	2	1	0	1	1	1	1	1	0	1	0	0	0	0	1	1	1	1	0	0	0	0	2	0
4	1	3	78	1.2	3	41	2	2	0	2	1	1	1	1	1	1	0	0	0	0	2	2	0	4	1	1	1	0	0	1	0	0	0	0	0	0	0	0	0	1	0	1	0	0	0	0	0	0	0
86	2	3	70	1	3	59	2	2	0	2	1	1	1	1	1	1	0	0	0	1	3	2	1	2	1	1	0	0	1	1	1	1	0	0	0	0	0	1	0	1	0	1	0	0	0	0	0	0	0
400	2	2	72	1	2	68	3	1	0	2	1	3	2	1	1	1	0	0	0	0	2	2	1	2	1	1	0	0	1	1	1	1	0	0	0	0	0	1	0	1	0	1	1	0	0	0	0	2	0
295	2	2	83	1	2	80	3	1	0	2	1	2	1	1	1	1	0	0	0	1	3	2	0	2	1	1	0	0	1	1	0	0	1	0	1	0	0	0	0	1	0	1	0	0	0	0	0	0	0
217	1	2	54	0.7	2	64	1	1	0	2	1	1	2	1	0	1	0	0	0	0	1	2	1	1	1	1	1	0	0	1	0	0	0	0	0	0	0	0	0	1	0	1	0	0	0	0	0	0	0
243	1	1	88	1	2	75	1	1	0	2	2	3	1	1	1	0	0	0	0	0	1	2	0	2	1	1	1	0	0	1	0	0	0	0	0	0	0	0	0	1	0	1	0	0	0	0	0	0	0
251	1	1	76	0.89	2	74	1	1	0	2	1	3	1	1	1	1	0	0	0	1	3	2	1	2	1	1	1	0	0	1	0	0	0	0	0	0	0	0	0	1	0	1	0	0	0	0	0	0	0
344	2	1	62	1.1	3	57	3	1	0	2	1	1	1	1	1	1	1	0	0	0	3	2	1	2	1	1	1	0	1	1	0	0	0	1	1	0	0	0	0	1	0	1	0	0	0	0	0	0	0
222	2	1	110	1.1	1	104	1	1	1	2	1	1	2	1	0	1	0	0	0	0	1	2	1	2	1	1	1	0	1	1	0	0	1	0	1	0	0	0	0	1	0	1	0	0	0	0	0	0	0
405	1	1	79	0.8	2	85	3	1	0	2	2	3	2	1	1	1	0	0	0	0	2	2	1	2	1	1	0	0	0	1	0	0	0	0	0	0	0	0	0	1	0	1	0	0	0	0	0	0	0
303	2	1	71	1	2	72	3	2	0	2	1	2	1	1	1	0	0	0	0	1	2	1	0	2	1	1	0	0	0	1	0	0	0	0	0	0	0	0	0	1	0	1	0	0	0	0	0	0	0
332	1	1	71	0.8	2	79	3	2	0	1	2	1	2	1	1	0	0	0	0	1	2	2	0	2	1	1	1	1	0	1	0	0	0	0	0	0	0	0	0	1	0	1	0	0	0	0	0	0	0
234	1	1	72	0.76	2	84	1	2	0	2	1	1	1	1	1	0	0	0	0	1	2	2	1	2	1	1	1	0	0	1	1	1	0	0	0	0	0	0	0	1	0	1	0	1	0	0	0	2	0
380	2	1	75	0.9	2	84	3	2	0	2	1	3	3	1	1	0	0	0	0	0	1	2	0	1	1	1	1	0	0	1	0	0	0	0	0	0	0	0	0	1	0	1	0	0	0	0	0	0	0
337	2	1	79	0.9	1	90	3	2	0	2	1	1	1	1	1	0	0	0	0	0	1	2	0	1	1	1	0	0	0	1	1	1	0	0	0	0	0	0	0	1	0	1	1	0	0	0	0	2	0
305	2	1	72	0.7	1	107	3	2	1	2	1	2	2	1	1	1	0	0	0	1	3	1	0	1	1	1	0	0	1	1	0	0	0	0	0	1	0	0	0	1	0	1	0	0	0	0	0	0	0
45	1	3	85	2	4	27	2	2	0	2	2	1	1	1	1	1	1	1	0	1	4	2	1	5	2	2	1	0	0	1	1	1	0	0	0	0	0	0	0	1	0	1	1	0	0	0	0	2	0
421	2	3	72	2	4	24	1	2	0	2	1	3	2	1	1	1	0	0	0	0	2	2	0	4	2	2	1	1	1	1	1	1	0	0	0	1	0	0	0	1	0	1	0	0	0	1	0	0	0
352	2	3	70	1.9	4	25	3	1	0	2	1	1	2	1	1	1	1	1	0	1	4	2	1	4	2	2	1	0	0	1	0	0	0	0	0	0	0	0	0	1	0	1	0	0	0	1	0	0	0
161	1	3	77	1.4	3	32	1	2	0	2	2	1	1	1	1	1	1	0	0	1	4	2	1	4	2	2	1	1	0	1	1	1	0	0	0	0	0	0	0	1	0	1	1	0	0	0	0	2	0
5	1	3	70	1.11	3	42	2	2	0	2	1	1	1	1	1	1	1	0	0	1	4	2	0	3	2	2	1	1	1	1	0	0	0	0	0	1	0	0	0	1	0	1	0	0	0	0	0	0	0
369	1	3	70	1	3	41	3	1	0	2	2	3	1	1	1	0	0	0	0	1	2	2	0	3	2	2	1	0	1	1	0	0	0	0	0	1	0	0	0	1	0	1	0	0	0	0	0	0	0
232	1	3	70	1	3	46	1	1	0	2	2	1	1	1	1	1	0	0	0	1	3	1	1	3	2	2	1	0	0	1	0	0	0	0	0	0	0	0	0	1	0	1	0	0	0	0	0	0	0
255	1	3	70	1	3	48	3	2	0	2	1	1	2	1	1	1	0	0	0	1	3	2	0	3	2	2	1	0	0	1	1	1	0	0	0	0	0	0	0	1	0	1	1	0	0	0	0	2	0
206	2	3	57	1.2	3	33	1	1	0	2	2	1	1	1	1	0	1	0	0	0	1	2	1	3	2	2	1	1	0	1	1	1	0	0	0	0	0	0	0	1	0	1	1	0	0	0	0	2	0
374	2	3	66	1.2	3	43	3	1	0	2	1	3	3	1	1	0	1	0	0	0	2	2	0	2	2	2	1	0	0	1	0	0	0	0	0	0	0	0	0	1	0	1	0	0	0	0	0	0	0
174	2	3	65	1.15	3	47	1	2	0	2	1	2	2	1	1	1	0	0	0	1	4	2	1	2	2	2	0	2	0	1	2	1	0	0	0	0	0	0	0	1	0	1	1	0	0	0	0	2	0
310	1	3	94	0.9	2	74	3	1	0	1	2	2	2	1	1	1	0	0	0	0	2	2	1	2	2	2	1	0	1	1	0	0	0	1	1	0	0	0	0	1	0	1	0	0	0	0	0	0	0
259	2	3	78	1.1	3	58	3	2	0	2	1	1	2	1	1	1	0	0	0	0	2	2	0	2	2	2	1	0	1	1	1	1	1	0	1	0	0	0	0	1	0	1	1	0	0	0	0	2	0
246	2	3	88	1.1	2	66	1	1	0	2	1	3	2	1	1	1	0	0	0	0	2	2	1	2	2	2	1	0	1	1	0	0	0	0	0	0	0	1	0	1	0	1	0	0	0	0	0	0	0
408	2	3	80	1	3	56	3	2	0	2	1	3	2	1	1	1	0	0	0	1	3	1	1	2	2	2	1	0	1	1	0	0	0	0	0	0	1	0	0	1	0	1	0	0	0	1	0	0	0
342	2	3	86	1	3	60	3	2	0	2	2	1	1	1	1	1	0	0	0	0	2	1	0	2	2	2	1	0	1	1	0	0	0	1	1	0	0	0	0	1	0	1	0	0	0	0	0	0	0
8	1	3	73	0.8	3	60	2	2	0	2	1	1	1	1	1	1	0	0	0	0	2	2	0	2	2	2	1	0	1	1	1	1	0	1	1	0	0	0	0	1	0	1	1	0	0	0	0	2	0
21	1	3	85	0.8	2	75	2	1	0	2	2	1	1	1	1	1	1	0	0	1	3	2	1	2	2	2	1	1	1	1	1	1	0	1	1	0	0	0	0	1	0	1	1	0	0	0	0	2	0
241	2	3	70	1	3	56	1	1	0	2	1	3	2	1	1	0	1	0	0	1	3	2	0	2	2	2	1	0	0	1	0	0	0	0	0	0	0	0	0	1	0	1	0	0	0	1	0	0	0
27	1	3	69	0.72	2	68	2	1	0	2	2	1	1	1	1	1	1	0	0	0	3	2	1	2	2	2	1	0	0	1	1	1	0	0	0	0	0	0	0	1	0	1	1	0	0	0	0	2	0
163	2	3	69	0.9	2	62	1	1	0	2	2	1	1	1	1	1	1	0	0	0	3	2	1	2	2	2	1	0	1	1	0	0	1	0	1	0	0	0	0	1	0	1	0	0	0	0	0	0	0
158	1	3	70	0.7	2	71	1	1	0	1	2	1	1	1	1	1	0	0	0	0	2	2	1	2	2	2	1	0	0	1	0	0	0	0	0	0	0	0	0	1	0	1	0	0	0	0	0	0	0
43	1	2	68	1.9	4	30	2	1	0	2	1	1	1	1	1	0	1	0	0	1	2	2	1	5	2	2	1	1	1	1	1	1	0	0	0	1	0	0	0	1	0	1	1	0	0	0	0	2	0
17	2	2	85	2	3	40	2	2	0	2	1	1	1	1	0	1	0	0	1	0	2	2	0	4	2	2	1	1	1	1	0	0	1	0	1	0	0	0	0	1	0	1	0	0	0	0	0	0	0
71	1	2	61	1.3	3	37	2	2	0	2	2	2	2	1	1	1	1	0	0	1	4	2	1	4	2	2	1	0	1	1	0	0	1	0	1	0	0	0	0	1	0	1	0	0	0	0	0	0	0
220	2	3	68	1.6	3	38	1	1	0	2	1	1	1	1	1	1	0	0	0	1	3	2	1	3	2	2	1	0	1	1	0	0	0	0	0	1	0	0	0	1	0	1	0	0	0	1	0	0	0
1	1	3	53	1.2	3	34	2	2	0	1	2	1	1	1	1	1	0	0	1	0	4	2	0	3	2	2	1	0	0	1	1	1	0	0	0	0	0	0	0	1	0	1	1	0	0	0	0	2	0
290	1	3	70	1.2	3	45	3	1	0	2	1	2	2	1	1	1	0	0	0	1	3	2	0	3	2	2	1	0	0	1	0	0	0	0	0	0	0	0	0	1	0	1	0	0	0	0	0	0	0
90	1	3	97	1.2	2	62	2	1	0	2	2	1	1	1	1	1	0	1	0	1	4	2	1	3	2	2	1	0	1	1	0	0	0	0	0	0	0	1	0	1	0	1	0	0	0	0	0	0	0
107	1	2	79	1.2	3	53	2	2	0	2	2	1	1	1	1	1	1	0	0	1	4	2	1	3	2	2	1	1	0	1	0	0	0	0	0	0	0	0	0	1	0	1	0	0	0	0	0	0	0
213	2	2	96	1.5	3	60	1	1	0	2	1	1	1	1	1	1	0	1	0	1	4	2	1	3	2	2	1	0	1	1	0	0	0	0	0	0	0	1	0	1	0	1	0	0	0	0	0	0	0
135	2	3	91	1.45	3	53	2	1	0	2	1	3	1	1	1	1	0	0	0	1	3	2	1	3	2	2	1	0	1	1	1	1	1	0	1	0	0	0	0	1	0	1	1	0	0	0	0	2	0
26	1	3	71	1.1	3	48	2	2	0	2	2	1	1	1	1	1	0	0	1	0	4	1	1	3	2	2	1	0	1	1	1	1	1	0	1	0	0	0	0	1	0	1	1	0	0	0	0	2	0
349	1	3	71	1.1	3	48	3	1	0	2	1	1	2	1	1	0	1	0	0	1	4	1	1	3	2	2	1	0	0	1	1	1	0	0	0	0	0	0	0	1	0	1	1	0	0	0	0	2	0
340	1	2	67	1.1	3	47	3	2	0	1	2	1	1	1	1	1	1	0	0	0	3	1	0	3	2	2	1	0	1	1	1	1	0	1	1	0	0	0	0	1	0	1	1	0	0	0	0	2	0
74	1	3	95	1.09	2	67	2	1	0	2	1	2	2	1	1	1	1	0	0	0	4	2	1	3	2	2	1	0	1	1	1	1	0	0	0	1	0	0	0	1	0	1	0	1	0	0	0	2	0
159	1	2	62	1	3	49	1	2	0	2	2	1	1	1	1	1	0	0	0	1	3	2	1	3	2	2	1	0	1	1	1	1	1	0	1	0	0	0	0	1	0	1	1	0	0	0	0	2	0
6	1	2	72	1	3	56	2	2	0	2	1	1	1	1	1	1	0	0	0	0	2	2	0	3	2	2	1	0	0	1	0	0	0	0	0	0	0	0	0	1	0	1	0	0	0	0	0	0	0
108	1	2	93	1	2	72	2	1	0	2	2	1	1	1	1	1	1	0	0	1	4	2	1	3	2	2	1	0	1	1	1	1	0	0	0	1	0	0	0	1	0	1	0	0	0	0	0	0	1
371	1	2	78	1	2	64	3	1	0	2	1	3	2	1	1	1	0	0	0	0	2	2	0	2	2	2	1	0	0	1	1	1	0	0	0	0	0	0	0	1	0	1	1	0	0	0	0	2	0
397	2	3	78	1.2	3	59	3	1	0	2	1	3	3	1	1	1	0	0	0	1	3	2	1	2	2	2	1	0	0	1	0	0	0	0	0	0	0	0	0	1	0	1	0	0	0	1	0	0	0
137	2	2	98	1.2	2	76	2	2	1	2	1	3	3	1	1	1	0	0	0	1	4	2	1	2	2	2	1	1	1	1	2	1	0	0	0	1	0	0	0	1	0	1	1	0	0	0	0	2	0
139	2	2	78	1.19	3	60	2	1	0	2	1	3	2	1	1	1	0	0	0	0	2	2	1	2	2	2	1	0	0	1	0	0	0	0	0	0	0	0	0	1	0	1	0	0	0	1	0	0	0
136	2	2	77	1.21	2	62	2	2	1	2	1	3	2	1	1	1	0	1	0	1	4	2	1	2	2	2	1	0	1	1	0	0	0	1	1	0	0	0	0	1	0	1	0	0	0	0	0	0	0
235	2	2	86	1.2	2	68	1	2	0	2	1	1	1	1	1	1	1	0	0	1	4	2	1	2	2	2	1	0	1	1	1	1	1	0	1	0	0	0	0	1	0	1	1	0	0	0	0	2	0
216	1	3	77	0.9	2	63	1	1	0	2	1	1	1	1	1	1	0	0	0	1	3	2	1	2	2	2	1	0	1	1	1	1	1	0	1	0	0	0	0	1	0	1	0	1	0	0	0	2	0
256	1	3	78	0.9	2	65	3	1	0	2	1	1	1	1	1	1	0	0	0	1	3	2	0	2	2	2	1	0	0	1	0	0	0	0	0	0	0	0	0	1	0	1	0	0	0	0	0	0	0
131	2	2	90	1.14	2	72	2	2	0	2	1	3	1	1	1	1	1	0	0	0	3	2	1	2	2	2	1	0	1	1	2	1	0	0	0	0	0	1	0	1	0	1	1	0	0	0	0	2	0
331	1	2	73	0.9	2	67	3	1	0	1	2	1	2	1	1	0	0	0	0	0	1	2	0	2	2	2	1	0	0	1	1	1	0	0	0	0	0	0	0	1	0	1	1	0	0	0	0	2	0
307	2	3	100	1.1	2	81	3	2	0	2	1	2	1	1	1	1	1	0	0	1	4	2	1	2	2	2	1	0	0	1	1	1	0	0	0	0	0	0	0	1	0	1	1	0	0	0	0	2	0
53	1	2	74	0.87	2	70	2	1	0	2	1	2	3	1	1	1	0	0	0	0	2	2	1	2	2	2	1	1	1	1	1	1	0	1	1	0	0	0	0	1	0	1	1	0	0	1	0	2	0
263	1	3	80	0.8	2	72	3	1	0	2	2	1	2	1	1	1	0	0	0	0	2	2	0	2	2	2	1	0	1	1	0	0	0	1	1	0	0	0	0	1	0	1	0	0	0	0	0	0	0
260	1	3	80	0.8	2	73	3	1	0	1	2	1	2	1	1	1	0	0	0	0	2	2	0	2	2	2	1	0	1	1	0	0	0	1	1	0	0	0	0	1	0	1	0	0	0	0	0	0	0
265	1	3	72	0.8	2	69	3	2	0	2	2	1	1	1	1	1	0	0	0	1	3	1	0	2	2	2	1	0	1	1	1	1	1	0	1	0	0	0	0	1	0	1	1	0	0	0	0	2	0
189	1	2	75	0.8	2	73	1	1	0	2	1	1	1	1	1	1	1	0	0	0	4	2	0	2	2	2	1	0	1	1	1	1	1	0	1	0	0	0	0	1	0	1	1	0	0	0	0	2	0
98	1	2	77	0.8	2	75	2	2	0	2	1	1	1	1	1	1	1	0	0	1	4	2	1	2	2	2	1	1	1	1	0	0	0	0	0	0	0	1	0	1	0	1	0	0	0	0	0	0	0
316	1	3	83	0.8	2	80	3	2	0	2	1	2	3	1	1	1	0	0	0	1	3	2	1	2	2	2	1	0	0	1	0	0	0	0	0	0	0	0	0	1	0	1	0	0	0	0	0	0	0
87	1	2	60	0.8	3	60	2	2	0	2	1	1	2	1	1	0	0	0	0	1	2	2	1	2	2	2	1	0	1	1	0	0	0	1	1	0	0	0	0	1	0	1	0	0	0	0	0	0	0
224	2	3	71	1	2	64	1	1	1	2	1	1	1	1	1	1	1	0	0	1	4	2	1	2	2	2	1	0	1	1	1	1	0	0	0	0	0	1	0	1	0	1	1	0	0	0	0	2	0
370	2	3	87	1	2	76	3	2	0	2	2	3	3	1	1	1	0	0	0	0	2	2	0	2	2	2	1	0	0	1	1	1	0	0	0	0	0	0	0	1	0	1	1	0	0	0	0	2	0
223	2	3	95	1	2	86	1	2	1	2	1	1	1	1	1	1	0	0	0	1	3	2	1	2	2	2	1	1	1	1	1	1	0	0	0	1	0	0	0	1	0	1	1	0	0	1	0	2	0
227	1	2	92	0.8	1	92	1	2	0	1	2	1	1	1	1	1	0	0	0	1	4	2	1	2	2	2	1	0	1	1	0	0	0	0	0	1	0	0	0	1	0	1	0	0	0	0	0	0	0
315	1	2	63	0.8	2	64	3	2	0	2	2	2	1	1	1	1	0	0	0	0	2	2	1	2	2	2	1	0	1	1	1	1	0	0	0	0	0	1	0	1	0	1	1	0	0	0	0	2	0
124	2	2	58	1	3	56	2	2	0	2	1	3	1	1	1	1	0	0	0	1	2	2	0	2	2	2	0	2	1	1	1	1	0	1	1	0	0	0	0	1	0	1	0	0	0	0	0	0	0
392	2	2	75	1	2	71	3	2	0	2	1	3	2	1	1	1	1	0	0	0	4	2	1	2	2	2	1	0	1	1	1	1	0	1	1	0	0	0	0	1	0	1	0	0	0	1	0	0	0
294	2	2	75	1	2	72	3	1	1	2	1	2	3	1	1	1	0	0	0	1	3	2	0	2	2	2	1	0	1	1	1	1	0	0	0	0	0	1	0	1	0	1	1	0	0	0	0	2	0
288	2	2	87	1	2	82	3	1	0	2	2	2	1	1	1	1	1	0	0	1	4	2	0	2	2	2	1	0	1	1	0	0	1	0	1	0	0	0	0	1	0	1	0	0	0	0	0	0	0
183	2	2	114	1	1	109	1	1	0	2	1	1	1	1	1	1	0	1	0	1	4	2	0	2	2	2	1	0	0	1	2	1	0	0	0	0	0	0	0	1	0	1	1	0	0	0	0	2	0
412	2	2	52	1	3	51	3	2	0	2	1	3	3	1	1	1	0	1	0	0	3	1	1	2	2	2	1	0	1	1	0	0	0	0	0	0	0	1	0	1	0	1	0	0	0	0	0	0	0
14	1	2	63	0.74	2	69	2	2	0	2	2	1	1	1	1	1	0	0	0	1	3	2	0	2	2	2	1	1	1	1	1	1	0	0	0	1	0	0	0	1	0	1	1	0	0	0	0	2	0
80	2	3	87	0.9	2	87	2	1	0	2	1	1	1	1	1	1	1	0	1	0	4	2	0	2	2	2	1	0	0	1	0	0	0	0	0	0	0	0	0	1	0	1	0	0	0	0	0	0	0
309	2	2	65	0.9	2	67	3	2	0	2	1	2	1	1	1	0	1	0	0	0	2	2	1	1	2	2	1	0	0	1	0	0	0	0	0	0	0	0	0	1	0	1	0	0	0	1	0	0	0
324	1	3	77	0.7	2	83	3	1	0	2	1	1	2	1	1	1	0	0	0	1	3	2	0	1	2	2	1	0	1	1	1	1	1	0	1	0	0	0	0	1	0	1	1	0	0	0	0	2	0
329	2	2	92	0.9	1	94	3	1	1	2	1	1	2	1	1	0	1	0	0	0	3	2	0	1	2	2	1	0	0	1	1	1	0	0	0	0	0	0	0	1	0	1	1	0	0	0	0	2	0
104	2	2	70	0.9	2	73	2	1	0	2	1	1	1	1	1	1	0	0	0	1	3	2	1	1	2	2	1	0	1	1	0	0	0	0	0	1	0	0	0	1	0	1	0	0	0	0	0	0	0
185	1	2	47	0.7	3	54	1	1	0	1	2	1	1	1	1	0	0	0	0	0	1	2	0	1	2	2	1	0	0	1	1	1	0	0	0	0	0	0	0	1	0	1	1	0	0	0	0	2	0
325	1	2	61	0.7	2	71	3	1	0	2	1	1	2	1	1	1	1	0	0	1	4	2	0	1	2	2	1	0	1	1	1	1	0	1	1	0	0	0	0	1	0	1	1	0	0	0	0	2	0
386	2	2	76	0.9	2	82	3	1	1	2	2	3	2	1	1	1	0	0	0	1	3	2	0	1	2	2	1	0	1	1	1	1	1	0	1	0	0	0	0	1	0	1	1	0	0	0	0	2	0
118	2	2	88	0.9	1	95	2	1	0	2	1	1	1	1	1	0	1	0	0	1	3	2	1	1	2	2	1	0	0	1	1	1	0	0	0	0	0	0	0	1	0	1	0	1	0	0	0	2	0
179	2	2	59	0.79	2	69	1	1	0	2	1	2	2	1	1	0	1	0	0	0	2	2	1	1	2	2	1	0	0	1	1	1	0	0	0	0	0	0	0	1	0	1	1	0	0	0	0	2	0
148	2	2	74	0.86	2	84	2	1	1	2	2	3	2	1	1	1	0	0	0	1	3	2	1	1	2	2	1	0	1	1	1	1	1	0	1	0	0	0	0	1	0	1	1	0	0	1	0	2	0
321	2	2	91	0.8	1	109	3	1	1	2	1	1	2	1	1	1	1	0	0	1	4	2	0	1	2	2	1	0	1	1	0	0	0	0	0	0	0	1	0	1	0	1	0	0	0	0	0	0	0
205	2	2	105	0.8	1	128	1	1	0	2	1	1	1	1	1	0	0	0	0	0	1	2	1	1	2	2	0	0	1	1	0	0	0	1	1	0	0	0	0	1	0	1	0	0	0	0	0	0	0
239	1	2	78	0.6	1	106	1	1	0	2	1	3	1	1	1	1	0	0	0	1	3	2	0	1	2	2	1	0	0	1	0	0	0	0	0	0	0	0	0	1	0	1	0	0	0	0	0	0	0
155	1	2	65	0.6	1	90	1	1	0	1	2	1	1	1	1	1	1	0	0	0	3	2	1	1	2	2	1	0	0	1	1	1	0	0	0	0	0	0	0	1	0	1	1	0	0	0	0	2	0
175	1	3	67	0.5	1	103	1	2	0	2	1	2	1	1	1	1	0	1	0	1	4	2	1	1	2	2	1	0	0	1	1	1	0	0	0	0	0	0	0	1	0	1	1	0	0	0	0	2	0
335	2	2	85	0.7	1	118	3	2	0	2	1	1	1	1	1	1	1	0	0	1	4	2	0	1	2	2	1	0	1	1	0	0	0	0	0	0	0	1	0	1	0	1	0	0	0	0	0	0	0
415	1	1	65	2	4	28	3	2	0	2	2	1	1	1	1	1	0	0	0	1	3	2	1	5	2	2	1	1	1	1	1	1	1	0	1	0	0	0	0	1	0	1	1	0	0	1	0	2	0
85	1	1	78	2	3	33	2	2	0	1	2	1	1	1	1	1	0	0	0	1	4	2	1	5	2	2	1	1	0	1	0	0	0	0	0	0	0	0	0	1	0	1	0	0	0	0	0	0	0
228	1	1	99	1.5	3	55	1	1	0	2	2	1	1	1	1	1	0	0	0	1	3	2	1	4	2	2	1	0	0	1	0	0	0	0	0	0	0	0	0	1	0	1	0	0	0	0	0	0	0
373	2	1	117	1.8	2	65	3	1	0	2	1	3	2	1	1	1	1	0	0	0	3	2	0	4	2	2	1	0	0	1	0	0	0	0	0	0	0	0	0	1	0	1	0	0	0	0	0	0	0
72	1	1	54	1.4	3	32	2	2	0	2	1	2	1	1	1	1	0	0	1	1	4	2	1	4	2	2	0	2	1	1	1	1	0	0	0	1	0	0	0	1	0	1	0	0	0	0	0	0	0
119	1	1	85	1.3	3	58	2	2	0	1	2	1	1	1	1	1	0	0	0	1	3	2	1	3	2	2	1	0	1	1	0	0	1	0	1	0	0	0	0	1	0	1	0	0	0	1	0	0	0
420	1	1	64	1.4	3	38	1	2	0	2	1	3	1	1	1	1	0	0	1	1	4	2	1	3	2	2	0	2	0	1	1	1	0	0	0	0	0	0	0	1	0	1	0	0	0	0	0	0	0
22	1	1	54	1.2	3	40	2	2	0	2	1	1	2	1	1	1	0	0	0	1	4	2	1	3	2	2	1	1	1	1	1	1	1	0	1	0	0	0	0	1	0	1	1	0	0	0	0	2	0
214	1	1	84	1.2	3	60	1	1	0	2	1	1	1	1	1	1	0	0	0	1	4	2	1	3	2	2	1	0	1	1	0	0	0	0	0	1	0	0	0	1	0	1	0	0	0	0	0	0	0
68	2	1	58	1.5	3	40	2	2	0	2	1	2	1	1	1	0	0	0	0	1	2	2	1	3	2	2	1	0	0	1	1	1	0	0	0	0	0	0	0	1	0	1	0	0	0	0	0	0	0
70	2	1	63	1.5	3	43	2	1	0	2	1	2	1	1	1	1	0	0	0	1	4	2	1	3	2	2	1	0	1	1	0	0	0	0	0	1	0	0	0	1	0	1	0	0	0	0	0	0	0
83	2	1	74	1.5	3	51	2	2	0	2	1	1	1	1	1	0	0	0	0	1	2	2	0	3	2	2	1	0	0	1	1	1	0	0	0	0	0	0	0	1	0	1	1	0	0	1	0	2	0
95	1	1	103	1.12	2	79	2	1	0	2	1	1	1	1	1	1	0	0	0	1	3	2	1	3	2	2	1	0	1	1	0	0	0	1	1	0	0	0	0	1	0	1	0	0	0	0	0	0	0
312	1	1	92	1	2	80	3	1	0	2	2	2	1	1	1	1	0	0	0	0	2	2	1	2	2	2	1	0	0	1	0	0	0	0	0	0	0	0	0	1	0	1	0	0	0	0	0	0	0
116	1	1	64	1	3	57	2	2	0	2	1	1	2	1	1	1	1	0	0	1	4	2	1	2	2	2	1	0	1	1	1	1	0	0	0	1	0	0	0	1	0	1	1	0	0	1	0	2	0
346	1	1	77	1	2	68	3	1	0	2	1	1	1	1	1	1	1	0	0	1	3	2	1	2	2	2	0	0	1	1	0	0	0	0	0	0	0	0	1	1	0	1	0	0	0	0	0	0	0
194	2	1	88	1.2	2	75	1	1	0	2	1	1	1	1	1	1	0	0	1	1	4	2	0	2	2	2	1	1	1	1	1	1	0	0	0	1	0	0	0	1	0	1	1	0	0	0	0	2	0
357	1	1	63	0.9	3	59	3	1	0	2	2	1	1	1	1	1	0	0	0	0	2	2	1	2	2	2	1	0	1	1	1	1	0	0	0	0	0	1	0	1	0	1	1	0	0	0	0	2	0
334	1	1	73	0.9	2	68	3	1	0	2	2	1	2	1	1	0	0	0	0	0	1	2	0	2	2	2	1	0	0	1	1	1	0	0	0	0	0	0	0	1	0	1	1	0	0	0	0	2	0
38	1	1	87	0.9	2	81	2	2	0	2	2	1	1	1	1	1	0	1	0	1	4	2	1	2	2	2	0	0	1	1	0	0	0	0	0	0	0	1	0	1	0	1	0	0	0	0	0	0	0
323	1	1	92	0.9	2	87	3	1	0	2	1	1	2	1	1	1	0	0	0	1	3	2	0	2	2	2	1	0	1	1	1	1	0	0	0	1	0	0	0	1	0	1	1	0	0	0	0	2	0
411	2	1	86	1.1	2	78	3	2	0	2	1	3	2	1	1	1	1	0	0	0	4	2	1	2	2	2	1	0	0	1	0	0	0	0	0	0	0	0	0	1	0	1	0	0	0	0	0	0	0
142	2	1	79	1.09	2	72	2	1	0	2	1	3	2	1	1	1	1	0	0	1	4	2	1	2	2	2	1	0	1	1	0	0	1	0	1	0	0	0	0	1	0	1	0	0	0	1	0	0	0
291	1	1	66	0.8	2	70	3	1	0	2	1	2	2	1	1	1	0	0	0	1	3	2	0	2	2	2	1	1	0	1	0	0	0	0	0	0	0	0	0	1	0	1	0	0	0	0	0	0	0
298	1	1	56	0.8	3	60	3	1	0	1	2	2	1	1	1	1	0	0	0	1	3	2	0	2	2	2	1	0	1	1	1	1	0	1	1	0	0	0	0	1	0	1	1	0	0	0	0	2	0
302	1	1	62	0.8	2	68	3	1	0	2	2	2	2	1	1	1	0	0	0	0	2	2	0	2	2	2	1	0	0	1	1	1	0	0	0	0	0	0	0	1	0	1	0	0	0	0	0	0	0
242	1	1	79	0.8	2	86	1	1	0	1	2	3	3	1	1	0	0	0	0	1	2	2	0	2	2	2	1	0	1	1	1	1	0	1	1	0	0	0	0	1	0	1	1	0	0	0	0	2	0
201	1	1	80	0.8	2	87	1	1	0	1	2	1	1	1	1	1	0	0	0	0	2	2	0	2	2	2	1	0	1	1	1	1	0	0	0	0	0	1	0	1	0	1	1	0	0	0	0	2	0
327	2	1	106	1	1	106	3	1	0	2	1	1	2	1	1	1	0	0	0	1	3	2	0	2	2	2	1	0	0	1	1	1	0	0	0	0	0	0	0	1	0	1	1	0	0	0	0	2	0
350	2	1	99	1	1	103	3	1	1	2	1	1	1	1	1	1	0	0	0	0	2	2	1	2	2	2	0	0	1	1	1	1	0	1	1	0	0	0	0	1	0	1	1	0	0	1	0	2	0
204	2	1	120	0.96	1	123	1	1	0	2	1	1	1	1	1	1	0	0	1	0	4	2	1	2	2	2	1	1	1	1	0	0	1	0	1	0	0	0	0	1	0	1	0	0	0	0	0	0	0
230	1	1	78	0.75	2	88	1	2	0	2	2	1	1	1	1	1	0	0	0	1	3	2	1	2	2	2	1	0	1	1	0	0	1	0	1	0	0	0	0	1	0	1	0	0	0	0	0	0	0
297	2	1	62	0.9	2	68	3	2	0	2	1	2	1	1	1	0	1	0	0	0	2	2	0	1	2	2	1	0	0	1	1	1	0	0	0	0	0	0	0	1	0	1	1	0	0	0	0	2	0
103	2	1	78	0.9	2	87	2	2	0	2	1	1	1	1	1	1	1	0	0	0	3	2	1	1	2	2	1	1	1	1	0	0	1	0	1	0	0	0	0	1	0	1	0	0	0	0	0	0	0
15	1	1	75	0.7	1	90	2	2	0	2	2	1	1	1	1	1	0	0	0	1	3	2	0	1	2	2	1	0	1	1	1	1	0	0	0	1	0	0	0	1	0	1	1	0	0	0	0	2	0
188	1	1	75	0.7	1	90	1	1	0	2	1	1	1	1	1	1	1	0	0	1	4	2	0	1	2	2	1	0	0	1	1	1	0	0	0	0	0	0	0	1	0	1	0	0	0	0	0	0	0
202	1	1	79	0.7	1	95	1	1	0	2	2	1	1	1	1	1	1	0	0	1	4	2	0	1	2	2	1	1	0	1	1	1	0	0	0	0	0	0	0	1	0	1	1	0	0	0	0	2	0
99	1	1	95	0.7	1	114	2	2	0	2	1	1	1	1	1	1	0	0	0	1	3	2	1	1	2	2	1	0	1	1	1	1	0	0	0	0	0	0	1	1	0	1	1	0	0	0	0	2	0
299	1	1	94	0.7	1	114	3	2	0	2	2	2	1	1	1	0	0	0	0	1	2	2	0	1	2	2	0	0	0	1	1	1	0	0	0	0	0	0	0	1	0	1	1	0	0	0	0	2	0
314	1	1	96	0.7	1	117	3	2	0	1	2	2	1	1	1	1	1	0	0	1	4	2	1	1	2	2	1	0	0	1	0	0	0	0	0	0	0	0	0	1	0	1	0	0	0	1	0	0	0
193	1	1	67	0.7	2	82	1	1	0	2	1	1	1	1	1	1	0	0	0	1	3	2	0	1	2	2	1	0	1	1	0	0	0	0	0	0	1	0	0	1	0	1	0	0	0	0	0	0	0
122	2	1	88	0.9	1	102	2	2	0	2	1	1	2	1	1	1	1	0	0	1	4	2	1	1	2	2	1	0	1	1	0	0	0	0	0	1	0	0	0	1	0	1	0	0	0	1	0	0	0
197	2	1	92	0.9	1	106	1	1	0	2	1	1	1	1	1	0	0	0	0	1	3	2	0	1	2	2	1	0	0	1	1	1	0	0	0	0	0	0	0	1	0	1	1	0	0	0	0	2	0
289	2	1	106	0.9	1	123	3	1	0	2	2	2	1	1	1	1	0	0	0	0	2	2	0	1	2	2	1	0	1	1	1	1	1	0	1	0	0	0	0	1	0	1	1	0	0	0	0	2	0
129	2	1	73	0.8	1	90	2	2	1	2	1	3	2	1	1	1	1	0	0	0	3	2	1	1	2	2	0	0	1	1	0	0	0	0	0	1	0	0	0	1	0	1	0	0	0	1	0	0	0
79	1	1	71	0.63	1	97	2	1	0	2	1	1	2	1	1	1	0	0	0	0	2	2	0	1	2	2	1	1	1	1	0	0	1	0	1	0	0	0	0	1	0	1	0	0	0	0	0	0	0
198	2	1	92	0.8	1	117	1	1	0	2	1	1	1	1	1	1	1	0	0	1	4	2	0	1	2	2	1	0	1	1	0	0	0	0	0	1	0	0	0	1	0	1	0	0	0	0	0	0	0
89	2	1	57	0.78	2	74	2	1	0	2	1	1	2	1	1	0	0	0	0	1	2	2	1	1	2	2	1	0	0	1	1	1	0	0	0	0	0	0	0	1	0	1	1	0	0	1	0	2	0
170	1	1	75	0.6	1	106	1	1	0	2	1	2	2	1	1	0	0	0	0	0	2	2	0	1	2	2	1	0	1	1	1	1	1	0	1	0	0	0	0	1	0	1	1	0	0	0	0	2	0
254	2	1	92	0.8	1	118	3	1	0	2	1	1	1	1	1	0	0	1	0	0	3	2	0	1	2	2	1	0	0	1	0	0	0	0	0	0	0	0	0	1	0	1	0	0	0	0	0	0	0
41	1	1	99	0.6	1	142	2	2	0	2	2	1	2	1	1	1	0	0		1	3	2	1	1	2	2	1	0	1	1	0	0	0	0	0	0	0	1	0	1	0	1	0	0	0	1	0	0	0
320	1	1	106	0.6	1	152	3	2	0	2	2	1	1	1	1	1	0	0	0	0	2	2	0	1	2	2	1	0	1	1	0	0	1	0	1	0	0	0	0	1	0	1	0	0	0	0	0	0	0
105	2	1	65	0.75	1	90	2	2	0	2	1	1	1	1	1	0	0	0	0	0	1	2	1	1	2	2	1	0	1	1	1	1	0	0	0	1	0	0	0	1	0	1	1	0	0	0	0	2	0
253	2	1	78	0.7	1	111	1	2	0	2	1	3	1	1	1	0	0	0	0	1	2	2	1	1	2	2	1	0	0	1	0	0	0	0	0	0	0	0	0	1	0	1	0	0	0	0	0	0	0
167	2	1	80	0.7	1	114	1	1	0	2	1	2	2	1	1	1	1	0	0	1	4	2	1	1	2	2	1	1	1	1	1	1	0	0	0	1	0	0	0	1	0	1	1	0	0	0	0	2	0
348	2	1	96	0.7	1	135	3	1	0	2	1	1	2	1	1	1	1	0	0	1	4	2	1	1	2	2	1	0	0	1	1	1	0	0	0	0	0	0	0	1	0	1	0	0	0	0	0	0	0
367	1	1	105	0.6	1	155	3	1	0	1	2	3	1	1	1	1	1	0	0	0	3	2	0	1	2	2	1	0	1	1	0	0	1	0	1	0	0	0	0	1	0	1	0	0	0	0	0	0	0
330	2	1	117	0.7	1	167	3	1	0	2	1	1	1	1	1	1	0	0	0	0	2	2	0	1	2	2	1	1	1	1	0	0	0	0	0	1	0	0	0	1	0	1	0	0	0	0	0	0	0
67	2	1	84	0.63	1	135	2	1	1	2	1	2	2	1	1	1	0	1	0	0	3	2	1	1	2	2	0	0	1	1	0	0	0	0	0	0	0	1	0	1	0	1	0	0	0	0	0	0	0
36	1	3	91	1.93	3	33	2	1	0	2	2	1	2	1	1	1	0	0	0	1	3	2	1	5	2	3	1	1	0	1	0	0	0	0	0	0	0	0	0	1	0	1	0	0	0	0	0	0	0
261	1	3	71	1.3	4	29	3	2	0	2	2	1	1	1	1	1	1	0	0	1	4	2	0	4	2	3	1	0	0	1	1	1	0	0	0	0	0	0	0	1	0	1	1	0	0	0	0	2	0
160	1	2	105	1.5	3	56	1	1	0	2	2	1	1	1	1	1	0	1	0	1	4	2	1	4	2	3	1	0	1	1	1	1	1	0	1	0	0	0	0	1	0	1	1	0	0	0	0	2	0
3	1	3	54	1.3	3	32	2	2	0	2	1	1	1	1	1	1	0	1	0	1	3	1	0	4	2	3	1	1	1	1	0	0	1	0	1	0	0	0	0	1	0	1	0	0	0	1	0	0	0
229	1	2	83	1.3	3	52	1	1	0	2	2	1	1	1	1	1	1	0	0	1	4	2	1	4	2	3	1	1	1	1	1	1	1	0	1	0	0	1	0	1	0	1	1	0	0	0	0	2	0
196	2	3	67	1	3	59	1	1	0	2	1	1	1	1	1	1	0	0	0	1	3	2	0	2	2	3	1	1	1	1	1	1	0	1	1	0	0	0	0	1	0	1	1	0	0	0	0	2	0
351	2	3	74	1	2	67	3	1	0	1	2	1	1	1	1	1	1	0	0	1	4	2	1	2	2	3	1	1	0	1	2	1	0	0	0	0	0	0	0	1	0	1	1	0	0	1	0	2	0
177	2	2	100	0.6	1	155	1	2	1	2	1	2	1	1	1	1	1	0	0	0	4	1	1	1	2	3	1	0	1	1	0	0	1	0	1	0	0	0	0	1	0	1	0	0	0	1	0	0	0
111	1	1	72	1.4	3	44	2	2	0	2	1	1	1	1	1	1	0	0	1	0	4	2	1	4	2	3	1	1	1	1	1	1	0	0	0	1	0	0	0	1	0	1	0	0	0	1	0	0	0
156	1	1	77	1.5	3	45	1	1	0	2	1	1	1	1	1	1	1	0	0	1	4	2	1	4	2	3	1	0	0	1	0	0	0	0	0	0	0	0	0	1	0	1	0	0	0	1	0	0	0
416	1	1	78	1.2	3	54	3	2	0	2	2	1	1	1	1	1	0	0	0	0	2	2	1	3	2	3	1	1	1	1	1	1	0	0	0	1	0	0	0	1	0	1	1	0	0	1	0	2	0
184	1	1	86	1.2	2	62	1	2	0	2	1	1	1	1	1	1	0	1	1	1	4	2	0	3	2	3	1	0	0	1	1	1	0	0	0	0	0	0	0	1	0	1	0	0	0	0	0	0	0
176	2	1	95	1.2	2	79	1	1	1	2	1	2	2	1	1	1	0	0	0	1	3	2	1	2	2	3	1	1	1	1	0	0	1	0	1	0	0	0	0	1	0	1	0	0	0	0	0	0	0
395	1	1	123	0.9	1	118	3	2	0	2	1	3	2	1	1	1	1	0	0	1	4	2	1	2	2	3	1	0	1	1	1	1	0	0	0	1	0	0	0	1	0	1	1	0	0	0	0	2	0
328	2	1	79	1	2	78	3	2	0	2	1	1	1	1	1	1	1	0	0	1	4	2	0	2	2	3	1	0	1	1	1	1	1	0	1	0	0	0	0	1	0	1	1	0	0	0	0	2	0
398	2	1	96	1	1	100	3	2	0	2	1	3	2	1	1	0	1	0	0	1	4	2	1	2	2	3	1	0	0	1	1	1	0	0	0	0	0	0	0	1	0	1	0	0	0	0	0	0	1
92	1	2	72	1.6	3	35	2	2	0	2	1	1	1	1	1	1	0	0	0	0	2	2	1	4	1	1	0	0	1	1	1	1	0	0	0	0	0	1	0	0	0	0	1	0	0	1	0	2	0
209	1	2	63	0.9	3	58	1	1	0	2	1	1	1	1	1	1	1	0	0	1	4	2	1	2	1	1	1	0	0	1	1	1	0	0	0	0	0	0	0	0	0	0	1	0	0	0	0	2	0
404	1	2	77	0.8	2	77	3	2	0	2	2	3	2	1	1	1	0	0	0	1	3	2	1	2	1	1	0	0	0	1	1	1	0	0	0	0	0	0	0	0	0	0	1	0	0	0	1	2	0
226	2	3	82	0.7	1	103	1	1	1	2	1	1	2	1	1	1	0	1	0	1	4	2	1	1	1	1	1	0	0	1	1	1	0	0	0	0	0	0	0	0	0	0	1	0	0	0	0	2	0
51	1	3	82	0.9	3	59	2	1	0	2	2	1	1	1	1	1	1	0	0	0	3	2	1	2	2	2	1	1	1	1	1	1	0	0	0	1	0	0	0	0	0	0	1	0	0	1	0	2	0
23	1	3	55	0.9	3	42	2	1	0	2	2	1	1	1	1	1	0	0	0	0	3	2	1	2	2	2	1	0	1	1	1	1	0	0	0	1	0	0	0	0	0	0	1	0	0	0	0	2	0
279	1	3	79	0.8	3	55	3	2	0	2	2	1	1	1	1	0	0	0	0	1	2	2	1	2	2	2	1	0	0	1	1	1	0	0	0	0	0	0	0	0	0	0	1	0	0	0	1	2	0
39	1	3	63	0.8	3	52	2	1	0	2	2	1	2	1	1	0	0	0	1	0	2	2	1	2	2	2	1	0	0	1	1	1	0	0	0	0	0	0	0	0	0	0	1	0	0	0	0	2	0
280	1	3	96	0.8	2	85	3	1	0	2	2	1	2	1	1	1	0	0	0	1	3	2	1	2	2	2	1	0	0	1	1	1	0	0	0	0	0	0	0	0	0	0	1	0	0	0	0	2	0
257	1	3	48	0.7	3	41	3	2	0	2	1	1	2	1	1	1	0	0	0	1	3	2	0	2	2	2	1	0	1	1	1	1	1	0	1	0	0	0	0	0	0	0	1	0	0	0	0	2	0
281	1	3	82	1.2	3	49	3	1	0	2	2	1	1	1	1	1	0	0	1	1	4	1	1	3	2	2	1	0	1	1	1	1	0	0	0	1	0	0	0	0	0	0	1	0	0	0	0	2	0
24	1	2	78	1.18	3	53	2	1	0	2	1	1	1	1	1	1	0	0	0	1	4	2	1	3	2	2	0	2	1	1	2	1	0	1	1	0	0	0	0	0	0	0	1	0	0	0	0	2	0
252	2	2	73	1.3	3	55	1	1	0	2	1	3	1	1	1	1	0	0	0	1	3	2	1	3	2	2	1	0	0	1	0	0	0	0	0	0	0	0	0	0	0	0	0	0	0	1	0	0	0
150	2	3	88	1.25	2	61	2	1	0	2	1	3	2	1	1	1	0	0	0	1	4	2	1	3	2	2	1	0	1	1	2	1	1	0	1	0	0	0	0	0	0	0	0	1	0	0	0	2	0
273	1	2	93	1	2	72	3	2	0	1	2	1	1	1	1	0	0	0	1	0	2	2	1	3	2	2	1	0	0	1	1	1	0	0	0	0	0	0	0	0	0	0	1	0	0	0	0	2	0
152	2	2	88	1.2	2	70	2	2	0	2	1	3	1	1	1	1	1	0	0	0	3	2	1	2	2	2	1	0	1	1	0	0	0	0	0	1	0	0	0	0	0	0	0	0	0	1	0	0	0
356	1	3	95	0.9	2	81	3	1	0	1	2	1	1	1	1	1	1	0	0	1	4	2	1	2	2	2	1	1	0	1	1	1	0	0	0	0	0	0	0	0	0	0	1	0	0	0	0	2	0
25	1	2	71	0.9	2	64	2	2	0	2	1	1	1	1	1	1	1	0	0	1	4	2	1	2	2	2	1	0	0	1	1	1	0	0	0	0	0	0	0	0	0	0	1	0	0	1	0	2	0
151	2	3	95	0.91	1	93	2	1	0	2	1	3	2	1	1	1	0	0	0	0	2	2	1	2	2	2	1	0	0	1	0	0	0	0	0	0	0	0	0	0	0	0	0	0	0	0	1	0	0
275	2	1	93	1.5	2	61	3	1	1	2	1	1	1	1	1	1	1	0	0	1	4	2	1	3	2	2	1	0	0	1	1	1	0	0	0	0	0	0	0	0	0	0	1	0	0	0	0	2	0
75	1	1	73	1	2	61	2	2	0	2	1	1	1	1	1	1	0	0	0	0	2	2	0	2	2	2	1	1	1	1	1	1	0	1	1	0	0	0	0	0	0	0	1	0	0	0	0	2	0
394	1	1	72	0.9	2	71	3	1	0	2	1	3	2	1	1	0	1	0	0	0	3	2	1	2	2	2	1	0	0	1	1	1	0	0	0	0	0	0	0	0	0	0	1	0	1	1	0	2	0
143	2	1	72	0.9	2	81	2	2	1	2	1	3	2	1	1	1	0	0	0	1	3	2	1	1	2	2	1	0	1	1	1	1	1	0	1	0	0	0	0	0	0	0	1	0	0	0	0	2	0
29	1	2	73	4.3	4	14	2	2	0	2	2	1	1	1	1	1	0	0	0	1	4	2	1	6	2	3	1	1	1	1	1	1	1	0	1	0	0	0	0	0	0	0	0	0	0	1	0	0	0
93	1	2	62	1.26	3	41	2	1	0	2	1	1	2	1	1	1	0	0	0	1	4	2	1	3	2	3	1	1	1	1	1	1	0	0	0	1	0	0	0	0	0	0	1	0	0	0	1	2	0
96	1	3	73	1.1	3	50	2	1	0	2	1	1	2	1	1	1	1	0	0	1	4	2	1	3	2	3	1	0	0	1	0	0	0	0	0	0	0	0	0	0	0	0	0	0	0	1	0	0	0
166	1	1	83	1	2	71	1	2	0	2	1	1	1	1	1	1	1	0	0	0	3	2	1	2	2	3	1	1	1	1	0	0	0	0	0	0	0	1	0	0	0	0	0	0	1	1	0	0	0
268	1	3	85	1.8	4	26	3	2	0	2	2	1	1	1	0	1	0	0	0	0	1	1	0	5	1	1	1	0	0	0	0	0	0	0	0	0	0	0	0	0	0	0	0	0	0	0	0	0	0
190	1	3	55	1.4	4	28	1	1	0	2	1	1	1	1	0	1	0	0	0	0	1	2	0	4	1	1	0	0	1	0	0	0	1	0	1	0	0	0	0	0	0	0	0	0	0	0	0	0	0
264	1	3	50	1.2	4	20	3	2	0	2	2	1	2	1	0	1	0	1	0	0	1	1	0	4	1	1	1	0	1	0	0	0	0	1	1	0	0	0	0	0	0	0	0	0	0	0	0	0	0
2	1	3	52	1.2	4	24	2	2	0	2	2	1	1	1	0	1	1	0	0	0	2	1	0	4	1	1	1	1	0	0	0	0	0	0	0	0	0	0	0	0	0	0	0	0	0	0	0	0	0
62	2	3	78	1.53	3	42	2	1	0	2	1	2	3	1	0	1	0	1	0	0	2	2	1	3	1	1	1	0	1	0	0	0	1	0	1	0	0	0	0	0	0	0	0	0	0	0	0	0	0
419	2	3	73	1.5	3	38	1	2	0	2	1	3	2	1	1	1	0	0	0	0	2	2	0	3	1	1	0	0	0	0	0	0	0	0	0	0	0	0	0	0	0	0	0	0	0	0	0	0	0
168	1	3	60	1	3	35	1	1	0	2	2	2	2	1	0	1	0	0	0	0	1	1	0	3	1	1	1	0	0	0	0	0	0	0	0	0	0	0	0	0	0	0	0	0	0	0	0	0	0
262	1	3	68	0.9	3	45	3	2	0	2	2	1	1	1	0	1	0	0	0	0	1	2	0	2	1	1	1	0	1	0	1	1	1	0	1	0	0	0	0	0	0	0	0	0	0	0	0	0	0
126	2	3	94	1.17	2	65	2	1	0	2	1	3	2	1	0	1	0	0	0	1	2	2	0	2	1	1	1	0	1	0	0	0	1	0	1	0	0	0	0	0	0	0	0	0	0	0	0	0	0
269	1	3	72	0.9	3	56	3	1	0	2	2	1	3	1	0	1	0	0	0	0	1	1	0	2	1	1	1	0	0	0	0	0	0	0	0	0	0	0	0	0	0	0	0	0	0	0	0	0	0
304	2	3	63	1	3	47	3	2	0	2	1	2	1	1	0	1	0	0	0	1	2	2	0	2	1	1	1	0	1	0	0	0	1	0	1	0	0	0	0	0	0	0	0	0	0	0	0	0	0
20	1	3	57	0.8	3	49	2	2	0	2	1	1	1	1	0	1	0	0	0	1	2	1	0	2	1	1	1	0	0	0	1	1	0	0	0	0	0	0	0	0	0	0	0	0	0	0	0	0	0
47	1	3	57	0.8	3	50	2	1	0	2	2	1	1	1	0	1	1	0	0	1	3	1	1	2	1	1	1	0	0	0	0	0	0	0	0	0	0	0	0	0	0	0	0	0	0	0	0	0	0
31	2	3	81	0.81	2	71	2	2	0	2	2	1	1	1	0	1	1	1	0	1	4	2	1	3	1	1	1	1	1	0	0	0	1	0	1	0	0	0	0	0	0	0	0	0	0	0	0	0	0
270	1	3	87	0.6	2	86	3	2	0	2	2	1	2	1	0	1	1	0	0	0	2	1	0	2	1	1	1	0	0	0	0	0	0	0	0	0	0	0	0	0	0	0	0	0	0	0	0	0	0
81	2	3	69	0.8	2	69	2	1	0	2	1	1	1	1	0	1	0	0	0	0	1	2	0	2	1	1	0	0	0	0	0	0	0	0	0	0	0	0	0	0	0	0	0	0	0	0	0	0	0
110	1	2	89	1.6	3	43	2	2	0	2	2	1	2	1	0	1	0	0	0	1	2	2	1	4	1	1	1	0	0	0	1	1	0	0	0	0	0	0	0	0	0	0	0	0	0	0	0	0	0
54	2	2	71	1.9	3	36	2	2	0	2	1	2	1	1	0	1	0	1	0	0	1	2	0	4	1	1	1	1	1	0	0	0	1	0	1	0	0	0	0	0	0	0	0	0	0	0	0	0	0
322	1	2	79	1.2	3	51	3	2	0	2	1	1	1	1	0	1	0	1	1	0	3	2	0	3	1	1	0	0	1	0	0	0	1	0	1	0	0	0	0	0	0	0	0	0	0	0	0	0	0
7	1	3	50	1	3	36	2	2	0	2	1	1	1	1	0	1	1	0	0	1	3	2	0	3	1	1	1	1	0	0	0	0	0	0	0	0	0	0	0	0	0	0	0	0	0	0	0	0	0
341	1	3	63	1	3	46	3	2	0	2	2	1	1	2	0	0	0	0	0	0	1	1	0	3	1	1	0	0	0	0	0	0	0	0	0	0	0	0	0	0	0	0	0	0	0	0	0	0	0
336	1	2	71	1	3	55	3	2	0	1	2	1	1	1	0	1	0	0	0	0	1	2	0	3	1	1	0	0	1	0	0	0	0	1	1	0	0	0	0	0	0	0	0	0	0	0	0	0	0
410	1	2	77	1	2	62	3	1	0	1	2	3	2	2	0	0	0	0	0	0	1	1	1	2	1	1	0	0	0	0	0	0	0	0	0	0	0	0	0	0	0	0	0	0	0	0	0	0	0
208	1	2	81	1	2	67	1	1	0	1	2	1	1	1	0	1	1	0	0	1	3	2	1	2	1	1	0	0	0	0	0	0	0	0	0	0	0	0	0	0	0	0	0	0	0	0	0	0	0
238	2	3	70	1.2	3	51	1	1	0	2	1	3	3	1	0	0	1	1	0	0	1	1	0	2	1	1	1	0	0	0	0	0	0	0	0	0	0	0	0	0	0	0	0	0	0	0	0	0	0
140	2	3	88	1.17	2	65	2	1	0	2	1	3	2	1	0	1	1	0	0	1	3	2	1	2	1	1	1	1	0	0	0	0	0	0	0	0	0	0	0	0	0	0	0	0	0	0	0	0	0
245	1	2	78	0.95	2	67	1	1	0	1	2	3	2	1	0	1	0	0	0	1	2	1	0	2	1	1	1	0	0	0	0	0	0	0	0	0	0	0	0	0	0	0	0	0	0	0	0	0	0
267	1	2	70	0.9	2	61	3	2	0	1	2	1	1	1	0	1	0	0	0	0	1	1	0	2	1	1	1	0	1	0	0	0	1	0	1	0	0	0	0	0	0	0	0	0	0	0	0	0	0
49	1	2	81	0.9	2	73	2	2	0	2	2	1	1	1	0	0	0	0	0	1	2	2	1	2	1	1	1	0	0	0	0	0	0	0	0	0	0	0	0	0	0	0	0	0	0	0	0	0	0
372	1	2	100	0.9	2	88	3	2	0	2	1	3	2	1	0	1	1	0	0	1	3	2	0	2	1	1	1	0	0	0	0	0	0	0	0	0	0	0	0	0	0	0	0	0	0	0	0	0	0
76	1	3	78	0.86	2	70	2	1	0	2	1	1	1	1	0	1	0	0	0	1	2	2	0	2	1	1	1	0	0	0	0	0	0	0	0	0	0	0	0	0	0	0	0	0	0	0	0	0	0
377	2	2	90	1.1	2	78	3	2	0	2	1	3	2	1	0	1	0	0	0	0	1	2	0	2	1	1	1	0	1	0	0	0	0	0	0	1	0	0	0	0	0	0	0	0	0	0	0	0	0
333	1	3	94	0.8	2	89	3	1	0	1	2	1	2	1	0	1	0	0	0	0	1	2	0	2	1	1	0	0	0	0	0	0	0	0	0	0	0	0	0	0	0	0	0	0	0	0	0	0	0
59	2	3	60	1	3	52	2	1	0	2	1	2	1	1	0	0	0	0	0	1	1	2	1	2	1	1	0	0	0	0	0	0	0	0	0	0	0	0	0	0	0	0	0	0	0	0	0	0	0
101	2	3	97	1	2	84	2	1	0	2	1	1	2	1	0	1	1	0	0	1	3	2	1	2	1	1	1	1	0	0	0	0	0	0	0	0	0	0	0	0	0	0	0	0	0	0	0	0	0
127	2	2	82	1.02	2	76	2	1	0	2	1	3	2	1	0	0	0	1	0	1	3	2	0	2	1	1	0	0	0	0	1	1	0	0	0	0	0	0	0	0	0	0	0	0	0	0	0	0	0
32	1	2	80	0.8	2	79	2	1	0	2	1	1	2	1	0	1	0	0	0	1	2	2	1	2	1	1	1	0	0	0	0	0	0	0	0	0	0	0	0	0	0	0	0	0	0	0	0	0	0
128	2	2	90	1.03	2	85	2	1	0	2	2	3	2	1	0	1	0	0	0	0	1	2	1	2	1	1	1	0	1	0	1	1	1	0	1	0	0	0	0	0	0	0	0	0	0	0	0	0	0
363	1	2	90	0.8	2	89	3	1	0	1	2	1	2	2	0	0	0	0	0	0	1	1	1	2	1	1	0	2	0	0	0	0	0	0	0	0	0	0	0	0	0	0	0	0	0	0	0	0	0
339	2	2	78	1	2	72	3	2	1	2	1	1	1	1	0	1	0	0	0	0	1	1	0	2	1	1	1	0	0	0	0	0	0	0	0	0	0	0	0	0	0	0	0	0	0	0	0	0	0
379	2	2	83	1	2	81	3	2	0	2	1	3	1	1	0	1	1	0	0	1	3	2	0	2	1	1	1	0	0	0	0	0	0	0	0	0	0	0	0	0	0	0	0	0	0	0	0	0	0
9	1	3	88	0.7	1	91	2	2	0	2	1	1	1	1	0	1	0	0	0	0	1	2	0	2	1	1	1	0	0	0	0	0	0	0	0	0	0	0	0	0	0	0	0	0	0	0	0	0	0
11	2	3	62	0.8	2	68	2	2	1	2	1	1	2	1	0	1	0	0	0	1	2	2	0	1	1	1	1	0	0	0	0	0	0	0	0	0	0	0	0	0	0	0	0	0	0	0	0	0	0
144	2	2	74	0.9	2	78	2	1	0	2	1	3	2	1	0	0	1	0	0	1	2	2	1	1	1	1	1	1	0	0	0	0	0	0	0	0	0	0	0	0	0	0	0	0	0	0	0	0	0
233	2	2	79	0.87	2	84	1	2	0	2	1	1	1	1	0	1	1	0	0	1	2	2	1	1	1	1	1	0	1	0	0	0	0	0	0	1	0	0	0	0	0	0	0	0	0	0	0	0	0
383	2	2	80	0.9	2	85	3	1	0	2	1	3	2	1	0	1	0	0	0	0	1	2	0	1	1	1	0	0	0	0	0	0	0	0	0	0	0	0	0	0	0	0	0	0	0	0	0	0	0
283	2	2	81	0.9	2	86	3	2	0	2	1	2	1	1	1	1	1	0	0	0	3	2	0	1	1	1	1	0	0	0	0	0	0	0	0	0	0	0	0	0	0	0	0	0	0	0	0	0	0
282	2	2	85	0.9	1	91	3	2	1	2	1	2	2	1	0	0	1	0	0	0	1	2	0	1	1	1	1	0	1	0	0	0	0	1	1	0	0	0	0	0	0	0	0	0	0	0	0	0	0
300	2	2	119	0.9	1	127	3	1	0	1	2	2	3	1	0	1	0	0	0	1	2	2	0	1	1	1	1	0	0	0	0	0	0	0	0	0	0	0	0	0	0	0	0	0	0	0	0	0	0
409	2	2	62	0.9	2	67	3	1	0	2	1	3	1	1	0	0	1	0	0	1	2	1	1	1	1	1	1	0	0	0	0	0	0	0	0	0	0	0	0	0	0	0	0	0	0	0	0	0	0
413	1	2	87	0.7	1	100	3	2	0	2	1	1	1	1	0	1	0	0	1	0	2	2	0	1	1	1	0	0	0	0	0	0	0	0	0	0	0	0	0	0	0	0	0	0	0	0	0	0	0
218	1	3	89	0.6	1	112	1	2	0	2	1	1	1	1	0	1	0	0	1	0	2	2	1	1	1	1	1	0	0	0	0	0	0	0	0	0	0	0	0	0	0	0	0	0	0	0	0	0	0
115	2	2	70	0.76	2	84	2	2	0	2	1	1	1	1	0	0	0	0	0	0	1	1	1	1	1	1	0	0	0	0	0	0	0	0	0	0	0	0	0	0	0	0	0	0	0	0	0	0	0
366	2	2	73	0.8	2	86	3	1	1	2	1	3	2	1	0	0	1	1	0	1	3	2	0	1	1	1	1	0	0	0	0	0	0	0	0	0	0	0	0	0	0	0	0	0	0	0	0	0	0
384	2	2	100	0.8	1	122	3	1	0	2	1	3	2	1	0	1	0	0	0	1	2	2	0	1	1	1	1	0	0	0	0	0	0	0	0	0	0	0	0	0	0	0	0	0	0	0	0	0	0
120	2	2	70	0.8	2	85	2	2	0	2	1	1	1	2	0	0	0	0	0	0	1	1	1	1	1	1	0	0	0	0	1	1	0	0	0	0	0	0	0	0	0	0	0	0	0	0	0	0	0
414	1	1	87	1.3	3	57	3	2	0	2	1	1	1	1	1	1	0	0	0	1	3	2	0	3	1	1	0	0	0	0	0	0	0	0	0	0	0	0	0	0	0	0	0	0	0	0	0	0	0
134	2	1	99	1.6	2	64	2	1	1	2	1	3	2	1	0	1	0	0	0	1	2	2	1	3	1	1	0	0	0	0	1	1	0	0	0	0	0	0	0	0	0	0	0	0	0	0	0	0	0
417	1	1	96	1.2	2	67	3	2	0	2	1	1	1	1	1	1	0	0	1	1	4	2	1	3	1	1	0	0	0	0	0	0	0	0	0	0	0	0	0	0	0	0	0	0	0	0	0	0	0
173	1	1	70	1	3	60	1	1	0	1	2	2	1	1	0	0	0	0	0	1	1	1	0	2	1	1	0	0	0	0	0	0	0	0	0	0	0	0	0	0	0	0	0	0	0	0	0	0	0
117	1	1	76	1	2	65	2	1	0	2	1	1	2	1	1	1	0	0	0	0	3	2	1	2	1	1	1	0	0	0	0	0	0	0	0	0	0	0	0	0	0	0	0	0	0	0	0	0	0
64	1	1	98	1	2	86	2	1	0	2	1	2	1	1	0	1	0	0	0	1	2	2	1	2	1	1	1	1	0	0	0	0	0	0	0	0	0	0	0	0	0	0	0	0	0	0	0	0	0
318	1	1	80	1	2	71	3	2	0	2	2	2	2	1	0	0	0	0	0	1	2	1	1	2	1	1	0	0	0	0	0	0	0	0	0	0	0	0	0	0	0	0	0	0	0	0	0	0	0
406	2	1	78	1.2	2	64	3	1	0	2	1	3	2	2	0	0	0	0	0	0	1	2	1	2	1	1	0	0	0	0	0	0	0	0	0	0	0	0	0	0	0	0	0	0	0	0	0	0	0
125	1	1	75	0.95	2	70	2	1	0	2	1	3	2	1	0	1	0	0	0	1	2	2	0	2	1	1	1	0	1	0	0	0	0	1	1	0	0	0	0	0	0	0	0	0	0	0	0	0	0
375	2	1	99	1.2	2	83	3	1	0	2	1	3	3	1	0	1	0	0	0	0	1	2	0	2	1	1	1	0	1	0	0	0	1	0	1	0	0	0	0	0	0	0	0	0	0	0	0	0	0
57	2	1	75	1.2	2	64	2	2	1	2	1	2	2	1	1	1	0	0	0	1	3	2	0	2	1	1	1	0	1	0	0	0	0	0	0	1	0	0	0	0	0	0	0	0	0	0	0	0	0
141	2	1	88	1.1	2	82	2	2	0	2	1	3	2	1	0	1	0	0	0	0	1	2	1	2	1	1	1	0	1	0	0	0	0	0	0	1	0	0	0	0	0	0	0	0	0	0	0	0	0
364	1	1	83	0.9	2	81	3	1	0	2	2	1	1	1	0	1	0	0	0	0	1	1	1	2	1	1	1	0	1	0	0	0	1	0	1	0	0	0	0	0	0	0	0	0	0	0	0	0	0
376	2	1	92	1.1	2	84	3	2	0	2	1	3	2	1	0	1	0	0	0	0	1	2	0	2	1	1	0	0	0	0	0	0	0	0	0	0	0	0	0	0	0	0	0	0	0	0	0	0	0
378	2	1	88	1	2	89	3	1	0	2	1	3	2	1	0	1	0	0	0	1	2	2	0	2	1	1	1	0	1	0	0	0	0	1	1	0	0	0	0	0	0	0	0	0	0	0	0	0	0
50	1	1	104	0.85	1	108	2	1	0	1	2	1	1	1	0	1	0	0	0	1	2	2	1	2	1	1	1	0	1	0	0	0	0	0	0	1	0	0	0	0	0	0	0	0	0	0	0	0	0
418	1	1	54	0.8	3	57	3	2	0	2	2	1	1	1	1	1	0	0	0	0	2	2	1	2	1	1	0	0	0	0	0	0	0	0	0	0	0	0	0	0	0	0	0	0	0	0	0	0	0
362	1	1	69	0.8	2	75	3	2	0	1	2	1	1	2	0	0	0	0	0	0	1	1	1	2	1	1	0	0	0	0	1	1	0	0	0	0	0	0	0	0	0	0	0	0	0	0	0	0	0
240	2	1	74	1	2	74	1	1	0	2	1	3	2	1	0	1	0	0	0	1	2	2	0	2	1	1	1	0	0	0	0	0	0	0	0	0	0	0	0	0	0	0	0	0	0	0	0	0	0
368	2	1	82	1	2	82	3	1	0	2	1	3	2	1	0	1	1	0	0	1	4	2	0	2	1	1	0	0	0	0	0	0	0	0	0	0	0	0	0	0	0	0	0	0	0	0	0	0	0
102	2	1	90	1	1	90	2	2	1	2	1	1	2	1	1	1	1	0	0	1	4	2	1	2	1	1	1	1	0	0	0	0	0	0	0	0	0	0	0	0	0	0	0	0	0	0	0	0	0
172	2	1	122	1	1	125	1	1	0	2	1	2	1	1	0	1	0	0	0	0	1	2	0	2	1	1	0	0	1	0	0	0	1	0	1	0	0	0	0	0	0	0	0	0	0	0	0	0	0
48	2	1	70	1	2	73	2	2	0	2	1	1	1	1	0	0	1	0	0	0	1	2	1	2	1	1	1	0	0	0	0	0	0	0	0	0	0	0	0	0	0	0	0	0	0	0	0	0	0
78	1	1	86	0.7	1	106	2	2	0	2	1	1	1	1	0	1	0	0	0	0	1	2	0	2	1	1	1	0	1	0	0	0	0	0	0	1	0	0	0	0	0	0	0	0	0	0	0	0	0
77	1	1	95	0.74	1	114	2	1	0	2	1	1	2	1	0	1	0	0	0	0	1	2	0	1	1	1	0	0	0	0	0	0	0	0	0	0	0	0	0	0	0	0	0	0	0	0	0	0	0
317	2	1	80	0.8	1	100	3	1	1	2	1	2	2	2	0	0	0	0	0	0	1	1	1	1	1	1	0	2	0	0	1	1	0	0	0	0	0	0	0	0	0	0	0	0	0	0	0	0	0
393	2	1	82	0.7	1	116	3	1	0	2	1	3	2	1	0	1	1	0	0	1	3	2	1	1	1	1	0	0	1	0	0	0	0	0	0	0	0	1	0	0	0	0	0	0	0	0	0	0	0
284	2	1	80	0.6	1	139	3	2	1	2	1	2	1	1	0	1	0	0	0	1	3	2	0	1	1	1	0	0	1	0	0	0	0	0	0	1	0	0	0	0	0	0	0	0	0	0	0	0	0
44	1	3	85	2	4	27	2	1	0	2	2	1	1	1	0	1	0	0	0	1	2	1	1	5	2	2	1	1	0	0	1	1	0	0	0	0	0	0	0	0	0	0	0	0	0	0	0	0	0
91	1	3	78	1.8	3	31	2	2	0	2	1	1	2	1	0	1	0	0	0	1	2	2	1	5	2	2	1	1	1	0	0	0	0	0	0	0	0	1	0	0	0	0	0	0	0	0	0	0	0
219	2	3	98	2	3	38	1	1	0	2	1	1	1	1	0	1	1	0	0	1	3	2	1	4	2	2	1	0	1	0	0	0	1	0	1	0	0	0	0	0	0	0	0	0	0	0	0	0	0
149	2	3	80	1.9	3	33	2	1	0	2	2	3	2	1	1	0	1	1	0	1	4	1	1	4	2	2	1	1	0	0	1	1	0	0	0	0	0	0	0	0	0	0	0	0	0	0	0	0	1
210	2	3	63	1.8	4	21	1	1	0	2	2	1	1	1	0	1	1	0	0	1	3	2	1	4	2	2	1	1	0	0	0	0	0	0	0	0	0	0	0	0	0	0	0	0	0	0	0	0	0
164	1	3	50	1.2	4	25	1	2	0	2	2	1	1	1	0	1	0	0	0	1	2	1	1	4	2	2	1	1	0	0	0	0	0	0	0	0	0	0	0	0	0	0	0	0	0	0	0	0	0
207	1	3	77	1.2	3	37	1	1	0	2	2	1	1	1	0	1	1	0	0	1	3	1	1	4	2	2	1	0	0	0	0	0	0	0	0	0	0	0	0	0	0	0	0	0	0	0	0	0	0
28	1	3	85	1.2	3	46	2	1	0	2	2	1	2	1	0	1	0	0	1	0	2	2	1	4	2	2	1	1	1	0	0	0	0	0	0	1	0	0	0	0	0	0	0	0	0	0	0	0	0
169	1	3	73	1.2	3	42	1	1	0	1	2	2	1	1	1	1	1	0	0	1	4	2	0	3	2	2	1	0	1	0	0	0	0	0	0	0	0	1	0	0	0	0	0	0	0	0	0	0	0
389	2	3	90	1.4	3	46	3	1	1	2	1	3	3	1	0	1	0	0	0	1	2	1	0	3	2	2	1	0	1	0	0	0	0	0	0	1	0	0	0	0	0	0	0	0	0	0	0	0	0
34	2	3	78	1.4	3	45	2	2	0	2	1	1	1	1	0	1	0	1	0	1	3	2	1	3	2	2	1	1	0	0	0	0	0	0	0	0	0	0	0	0	0	0	0	0	0	0	0	0	0
165	1	3	51	1.03	4	29	1	1	0	2	2	1	1	1	0	1	0	0	0	0	1	1	1	3	2	2	1	0	1	0	0	0	0	0	0	1	0	0	0	0	0	0	0	0	0	0	0	0	0
360	2	3	72	1.3	3	38	3	1	0	2	1	1	1	1	0	1	0	1	0	1	3	2	1	3	2	2	0	0	1	0	0	0	0	1	1	0	0	0	0	0	0	0	0	0	0	0	0	0	0
258	2	3	90	1.3	3	50	3	2	0	2	1	1	1	1	0	1	1	0	0	0	2	2	0	3	2	2	1	0	0	0	0	0	0	0	0	0	0	0	0	0	0	0	0	0	0	0	0	0	0
359	1	3	80	1	3	54	3	2	0	2	1	1	1	1	0	1	0	0	0	0	1	2	1	3	2	2	1	0	1	0	1	1	0	0	0	1	0	0	0	0	0	0	0	0	0	0	0	0	0
236	2	3	70	1.1	3	53	1	2	0	2	1	1	1	1	0	1	0	0	0	0	1	2	1	2	2	2	1	0	1	0	1	1	1	0	1	0	0	0	0	0	0	0	0	0	0	0	0	0	0
19	2	3	54	1	3	42	2	2	0	2	2	1	1	1	0	1	0	0	0	0	1	1	0	2	2	2	1	0	0	0	0	0	0	0	0	0	0	0	0	0	0	0	0	0	0	0	0	0	0
231	2	3	74	1	3	60	1	1	0	2	1	1	1	1	0	1	1	0	0	1	3	1	1	2	2	2	1	0	1	0	1	1	0	0	0	1	0	0	0	0	0	0	0	0	0	0	0	0	0
40	1	3	90	0.7	2	80	2	2	0	2	2	1	1	1	0	1	0	1	0	0	2	2	1	2	2	2	1	1	0	0	0	0	0	0	0	0	0	0	0	0	0	0	0	0	0	0	0	0	0
296	2	3	98	0.9	2	89	3	2	0	2	1	2	2	1	0	1	1	0	0	0	2	2	0	2	2	2	1	0	1	0	2	1	1	0	1	0	0	0	0	0	0	0	0	0	0	0	0	0	0
42	1	3	78	0.6	1	92	2	2	0	2	2	1	1	1	0	1	0	0	1	0	2	2	1	1	2	2	1	0	1	0	0	0	1	0	1	0	0	0	0	0	0	0	0	0	0	0	0	0	0
16	1	3	78	1.8	3	33	2	2	0	2	1	1	1	1	0	1	0	0	0	1	2	2	0	5	2	2	1	1	0	0	0	0	0	0	0	0	0	0	0	0	0	0	0	0	0	0	0	0	0
396	2	3	88	2.2	3	35	3	1	0	2	1	3	3	1	0	1	1	0	0	0	2	2	1	4	2	2	1	0	1	0	0	0	0	0	0	1	0	0	0	0	0	0	0	0	0	0	0	0	0
46	1	2	54	1.7	4	25	2	2	0	2	2	1	1	1	0	1	0	0	1	1	3	2	1	4	2	2	1	1	0	0	1	1	0	0	0	0	0	0	0	0	0	0	0	0	0	0	0	0	0
52	1	2	87	1.6	3	43	2	2	0	2	1	1	1	1	0	1	1	0	0	1	4	2	1	4	2	2	1	1	0	0	0	0	0	0	0	0	0	0	0	0	0	0	0	0	0	0	0	0	0
285	1	3	93	1.4	3	50	3	1	0	2	1	2	2	1	0	1	0	0	0	1	4	2	0	4	2	2	1	0	1	0	0	0	0	0	0	1	0	0	0	0	0	0	0	0	0	0	0	0	0
18	1	3	54	1.3	3	32	2	2	0	1	2	1	1	1	0	1	0	0	0	1	2	2	0	4	2	2	1	1	0	0	0	0	0	0	0	0	0	0	0	0	0	0	0	0	0	0	0	0	0
13	1	3	70	1.23	3	42	2	1	0	2	2	1	1	1	0	1	0	0	0	0	1	2	0	3	2	2	1	0	1	0	0	0	0	0	0	1	0	0	0	0	0	0	0	0	0	0	0	0	0
112	2	2	85	1.6	3	52	2	2	0	2	1	1	2	1	1	1	0	0	0	1	4	2	1	3	2	2	1	1	1	0	0	0	1	0	1	0	0	0	0	0	0	0	0	0	0	0	0	0	0
287	2	2	88	1.6	3	53	3	1	0	2	1	2	1	1	1	1	0	0	0	0	2	2	0	3	2	2	1	0	1	0	0	0	1	0	1	0	0	0	0	0	0	0	0	0	0	0	0	0	0
94	1	2	84	1.25	3	56	2	1	0	2	1	1	1	1	1	1	1	0	0	1	4	2	1	3	2	2	1	0	0	0	0	0	0	0	0	0	0	0	0	0	0	0	0	0	0	0	0	0	0
221	2	2	97	1.58	3	60	1	1	0	2	1	1	1	1	0	1	1	0	0	1	4	2	1	3	2	2	1	1	1	0	0	0	1	0	1	0	0	0	0	0	0	0	0	0	0	0	0	0	0
35	1	3	75	1.15	3	47	2	1	0	1	2	1	1	1	0	1	1	0	0	1	3	2	1	3	2	2	1	0	1	0	0	0	0	0	0	0	0	1	0	0	0	0	0	0	0	0	0	0	0
266	1	2	82	1.2	3	55	3	1	0	2	1	1	1	1	0	1	0	0	0	0	1	2	0	3	2	2	1	0	1	0	0	0	0	0	0	1	0	0	0	0	0	0	0	0	0	0	0	0	0
130	2	2	88	1.46	3	55	2	1	0	2	1	3	1	1	0	1	1	0	0	0	4	2	1	3	2	2	0	0	1	0	0	0	0	0	0	1	0	0	0	0	0	0	0	0	0	0	0	0	0
63	1	3	75	1.08	3	51	2	1	0	2	1	2	2	1	0	1	1	0	0	1	4	2	1	3	2	2	1	1	0	0	0	0	0	0	0	0	0	0	0	0	0	0	0	0	0	0	0	0	0
292	2	2	76	1.4	3	51	3	2	0	2	1	2	1	1	0	1	0	0	0	1	2	2	0	3	2	2	1	0	1	0	0	0	1	0	1	0	0	0	0	0	0	0	0	0	0	0	0	0	0
146	1	2	74	1.1	3	53	2	1	0	2	2	3	2	1	0	1	0	0	1	1	4	2	1	3	2	2	0	2	0	0	2	1	0	0	0	0	0	0	0	0	0	0	0	0	0	0	0	0	0
69	2	2	84	1.4	3	55	2	2	0	2	1	2	1	1	0	1	1	1	0	1	4	2	1	3	2	2	1	1	1	0	0	0	0	0	0	1	0	0	0	0	0	0	0	0	0	0	0	0	0
12	1	2	83	1.1	3	60	2	2	0	1	2	1	1	1	0	1	0	0	0	0	1	2	0	3	2	2	1	0	1	0	0	0	1	0	1	0	0	0	0	0	0	0	0	0	0	0	0	0	0
100	2	2	90	1.4	2	63	2	1	0	2	1	1	1	1	0	1	0	1	0	0	2	2	1	3	2	2	1	0	1	0	0	0	0	0	0	0	0	1	0	0	0	0	0	0	0	0	0	0	0
114	1	3	80	1	3	59	2	2	0	2	2	1	1	1	1	1	1	0	0	1	3	2	1	3	2	2	1	1	1	0	0	0	1	0	1	0	0	0	0	0	0	0	0	0	0	1	0	0	0
97	1	2	87	1	2	68	2	1	0	2	1	1	2	1	0	1	1	0	0	0	2	2	1	3	2	2	1	1	1	0	0	0	0	0	0	1	0	0	0	0	0	0	0	0	0	0	0	0	0
345	1	2	50	1	3	40	3	1	0	2	1	1	1	1	0	0	1	0	1	1	2	1	1	2	2	2	0	0	0	0	0	0	0	0	0	0	0	0	0	0	0	0	0	0	0	0	0	0	0
162	1	2	60	1	3	48	1	1	0	2	2	1	1	1	0	1	0	0	0	0	1	2	1	2	2	2	1	1	0	0	0	0	0	0	0	0	0	0	0	0	0	0	0	0	0	0	0	0	0
153	1	2	66	1	3	53	2	1	0	1	2	3	2	1	0	1	0	0	1	0	2	2	1	2	2	2	0	0	1	0	0	0	0	0	0	0	0	1	0	0	0	0	0	0	0	0	0	0	0
191	1	2	69	1	3	57	1	1	0	2	1	1	1	1	0	1	0	0	0	1	3	2	0	2	2	2	1	1	1	0	0	0	0	1	1	0	0	0	0	0	0	0	0	0	0	0	0	0	0
138	2	2	75	1.2	3	57	2	1	0	2	1	3	2	1	0	1	1	0	0	1	3	2	1	2	2	2	1	0	0	0	0	0	0	0	0	0	0	0	0	0	0	0	0	0	0	0	0	0	0
277	1	3	68	0.9	3	54	3	2	0	1	2	1	1	1	0	1	1	0	0	1	3	2	1	2	2	2	1	0	0	0	0	0	0	0	0	0	0	0	0	0	0	0	0	0	0	0	0	0	0
82	1	3	70	0.9	3	59	2	2	0	2	2	1	1	1	0	1	0	0	0	0	1	2	0	2	2	2	1	1	0	0	0	0	0	0	0	0	0	0	0	0	0	0	0	0	0	0	0	0	0
274	1	3	92	0.9	2	78	3	2	0	2	1	1	2	1	0	1	0	0	1	0	2	2	1	2	2	2	1	0	1	0	0	0	0	0	0	1	0	1	0	0	0	0	0	0	0	0	0	0	0
199	1	2	91	0.9	2	79	1	1	0	1	2	1	1	1	0	1	0	0	0	0	1	2	0	2	2	2	1	0	0	0	0	0	0	0	0	0	0	0	0	0	0	0	0	0	0	0	0	0	0
181	2	2	89	1.14	2	74	1	2	0	2	1	2	2	1	1	1	1	0	0	1	4	2	1	2	2	2	1	0	0	0	0	0	0	0	0	0	0	0	0	0	0	0	0	0	0	0	0	0	0
306	2	3	100	1.1	2	77	3	1	0	2	1	2	1	1	0	1	1	0	0	1	4	2	1	2	2	2	0	0	1	0	0	0	0	0	0	0	0	1	0	0	0	0	0	0	0	0	0	0	0
301	1	2	97	0.9	2	88	3	1	0	2	2	2	1	1	0	1	1	0	0	0	2	2	0	2	2	2	1	0	1	0	0	0	0	1	1	0	0	0	0	0	0	0	0	0	0	0	0	0	0
353	1	2	102	0.9	1	92	3	2	0	2	1	1	2	1	0	1	1	0	0	1	4	2	1	2	2	2	1	0	0	0	0	0	0	0	0	0	0	0	0	0	0	0	0	0	0	0	0	0	0
286	1	2	74	0.9	2	68	3	2	0	2	2	2	1	1	0	1	0	0	0	1	2	2	0	2	2	2	1	1	1	0	0	0	0	0	0	1	0	0	0	0	0	0	0	0	0	0	0	0	0
132	2	3	81	1.1	2	65	2	1	0	2	1	3	2	1	0	0	1	1	0	0	2	2	1	2	2	2	1	0	1	0	0	0	1	0	1	0	0	0	0	0	0	0	0	0	0	0	0	0	0
187	2	2	74	1.1	2	63	1	1	0	2	1	1	1	1	0	1	0	1	0	1	3	2	0	2	2	2	1	1	0	0	0	0	0	0	0	0	0	0	0	0	0	0	0	0	0	0	0	0	0
10	2	2	91	1.11	2	77	2	1	1	2	1	1	1	1	0	1	0	1	0	1	3	2	0	2	2	2	1	0	1	0	0	0	1	0	1	0	0	0	0	0	0	0	0	0	0	0	0	0	0
56	2	2	100	1.1	2	86	2	2	1	2	1	2	1	1	0	1	0	0	0	0	1	2	0	2	2	2	1	0	1	0	0	0	1	0	1	0	0	0	0	0	0	0	0	0	0	0	0	0	0
171	1	3	69	0.8	2	62	1	1	0	2	2	2	1	1	0	1	1	0	1	1	4	2	0	2	2	2	1	0	0	0	0	0	0	0	0	0	0	0	0	0	0	0	0	0	0	0	0	0	0
65	1	3	89	0.81	2	83	2	1	0	2	1	2	2	1	0	1	1	0	0	1	3	2	1	2	2	2	1	0	1	0	0	0	0	0	0	0	1	0	0	0	0	0	0	0	0	0	0	0	0
200	1	3	65	0.8	2	62	1	1	0	1	2	1	1	1	0	1	0	0	1	0	2	2	0	2	2	2	1	0	1	0	0	0	0	0	0	1	0	0	0	0	0	0	0	0	0	0	0	0	0
276	2	3	55	1	3	48	3	1	0	2	1	1	1	1	1	1	1	0	0	1	4	2	1	2	2	2	1	0	1	0	0	0	0	1	1	0	0	0	0	0	0	0	0	0	0	0	0	0	0
147	1	2	80	0.8	2	79	2	2	0	2	2	3	2	1	0	1	0	0	0	0	1	2	1	2	2	2	1	0	1	0	0	0	0	0	0	0	0	1	0	0	0	0	0	0	0	0	0	0	0
180	1	2	87	0.8	2	87	1	2	0	2	1	2	2	1	1	1	1	0	0	1	4	2	1	2	2	2	1	0	1	0	0	0	0	1	1	0	0	0	0	0	0	0	0	0	0	0	0	0	0
313	1	2	96	0.8	1	96	3	1	0	1	2	2	1	1	0	1	1	0	0	0	2	2	1	2	2	2	1	0	1	0	0	0	0	1	1	0	0	0	0	0	0	0	0	0	0	0	0	0	0
319	2	3	116	1	1	102	3	2	1	2	1	2	1	1	0	1	0	0	0	0	1	1	1	2	2	2	1	0	1	0	1	1	1	0	1	0	0	0	0	0	0	0	0	0	0	0	0	0	0
212	2	2	97	1.01	2	89	1	1	0	2	1	1	1	1	0	1	1	0	0	1	3	2	1	2	2	2	1	1	1	0	0	0	0	0	0	1	0	0	0	0	0	0	0	0	0	0	0	0	0
399	2	2	76	1	2	72	3	1	0	2	1	3	1	1	0	1	0	0	0	1	3	2	1	2	2	2	1	0	0	0	1	1	0	0	0	0	0	0	0	0	0	0	0	0	0	0	0	0	0
195	2	2	77	1	2	74	1	1	0	2	1	1	1	1	0	1	1	0	0	1	3	2	0	2	2	2	1	0	1	0	0	0	0	0	0	0	0	1	0	0	0	0	0	0	0	0	0	0	0
355	2	3	90	0.9	2	88	3	2	0	2	1	1	1	1	0	1	0	0	0	1	4	2	1	2	2	2	1	0	1	0	1	1	1	0	1	0	0	0	0	0	0	0	0	0	0	0	0	0	0
121	2	3	83	0.9	2	83	2	2	0	2	1	1	1	1	0	1	1	0	0	0	2	2	1	2	2	2	1	1	1	0	0	0	0	0	0	0	0	1	0	0	0	0	0	0	0	0	0	0	0
382	2	2	77	0.9	2	81	3	1	0	2	1	3	1	1	0	1	0	0	0	1	2	2	0	1	2	2	1	0	0	0	1	1	0	0	0	0	0	0	0	0	0	0	0	0	0	0	0	0	0
358	2	2	82	0.9	2	87	3	2	0	2	1	1	1	1	0	1	1	0	0	1	3	2	1	1	2	2	1	0	1	0	0	0	0	0	0	0	0	1	0	0	0	0	0	0	0	0	0	0	0
178	2	3	82	0.8	1	90	1	2	0	2	1	2	1	1	1	1	1	0	0	1	4	2	1	1	2	2	1	1	0	0	0	0	0	0	0	0	0	0	0	0	0	0	0	0	0	0	0	0	0
33	1	2	95	0.7	1	106	2	1	0	2	1	1	2	1	0	1	0	0	0	0	1	2	1	1	2	2	1	1	1	0	0	0	1	0	1	0	0	0	0	0	0	0	0	0	0	0	0	0	0
385	2	3	64	0.8	2	72	3	2	1	1	2	3	1	1	0	1	1	0	1	1	4	2	0	1	2	2	1	0	0	0	0	0	0	0	0	0	0	0	0	0	0	0	0	0	0	0	0	0	0
402	2	2	76	0.9	2	82	3	1	0	2	1	3	2	1	0	1	1	1	0	0	4	2	1	1	2	2	1	0	1	0	2	1	0	0	0	0	0	1	0	0	0	0	0	0	0	0	0	0	1
145	2	3	99	0.8	1	110	2	1	0	2	1	3	2	1	0	1	0	0	0	1	2	2	1	1	2	2	0	0	1	0	1	1	0	0	0	1	0	0	0	0	0	0	0	0	0	0	0	0	0
401	2	2	102	0.9	1	110	3	1	0	2	1	3	3	1	0	1	1	0	0	1	3	2	1	1	2	2	0	2	1	0	1	1	0	0	0	0	0	1	0	0	0	0	0	0	0	0	0	0	0
390	2	2	85	0.8	1	102	3	2	0	2	1	3	2	1	0	0	1	0	0	0	1	1	0	1	2	2	1	0	1	0	0	0	0	1	1	0	0	0	0	0	0	0	0	0	0	0	0	0	0
123	1	1	60	1.9	4	27	2	2	0	2	2	1	1	1	0	1	1	0	0	0	2	2	1	5	2	2	1	1	1	0	0	0	0	1	1	0	0	1	0	0	0	0	0	0	0	0	0	0	0
203	2	1	128	1.6	2	79	1	1	0	2	1	1	2	1	1	1	1	0	0	1	4	2	1	3	2	2	1	0	0	0	0	0	0	0	0	0	0	0	0	0	0	0	0	0	0	0	0	0	0
157	1	1	80	1.2	3	57	1	2	0	2	1	1	2	1	0	1	1	0	0	0	3	2	1	3	2	2	0	2	1	0	2	1	0	0	0	0	0	1	0	0	0	0	0	0	0	0	0	0	1
113	1	1	85	1.2	2	61	2	1	0	2	1	1	1	1	0	1	0	0	0	1	3	2	1	3	2	2	0	0	0	0	0	0	0	0	0	0	0	0	0	0	0	0	0	0	0	0	0	0	0
237	2	1	114	1.4	2	83	1	1	0	2	1	3	2	1	1	1	1	1	0	1	4	2	0	3	2	2	1	0	0	0	1	1	0	0	0	0	0	0	0	0	0	0	0	0	0	0	0	0	0
293	2	1	88	1.3	2	68	3	2	0	2	1	2	1	1	0	1	0	1	0	0	2	2	0	2	2	2	1	0	0	0	0	0	0	0	0	0	0	0	0	0	0	0	0	0	0	0	0	0	0
192	1	1	85	1	2	73	1	1	0	2	1	1	1	1	0	1	0	0	0	1	2	2	0	2	2	2	1	0	0	0	0	0	0	0	0	0	0	0	0	0	0	0	0	0	0	0	0	0	0
84	1	1	96	1	2	83	2	2	0	2	2	1	1	1	0	1	0	0	0	1	2	2	0	2	2	2	1	0	1	0	1	1	1	0	1	0	0	0	0	0	0	0	0	0	0	0	0	0	0
361	1	1	145	1	1	125	3	1	0	1	2	1	1	1	0	1	0	0	0	0	1	1	1	2	2	2	1	0	1	0	1	1	1	0	1	0	0	1	0	0	0	0	0	0	0	0	0	0	0
55	2	1	82	1.2	2	67	2	2	1	2	1	2	2	1	0	1	0	0	0	1	2	2	0	2	2	2	1	0	0	0	0	0	0	0	0	0	0	0	0	0	0	0	0	0	0	0	0	0	0
326	2	1	78	1.2	2	65	3	1	0	2	1	1	1	1	0	1	0	0	0	1	2	2	0	2	2	2	1	0	0	0	0	0	0	0	0	0	0	0	0	0	0	0	0	0	0	0	0	0	0
37	1	1	70	0.9	2	65	2	2	0	2	2	1	1	1	0	1	0	0	0	1	2	2	1	2	2	2	1	1	0	0	0	0	0	0	0	0	0	0	0	0	0	0	0	0	0	0	0	0	0
250	1	1	92	0.9	2	89	1	1	0	2	1	3	2	1	1	1	1	0	0	1	4	2	1	2	2	2	1	0	1	0	0	0	1	0	1	0	0	0	0	0	0	0	0	0	0	0	0	0	0
182	2	1	68	1.1	2	62	1	1	0	2	1	1	1	1	0	1	1	0	0	1	2	2	0	2	2	2	1	0	0	0	0	0	0	0	0	0	0	0	0	0	0	0	0	0	0	0	0	0	0
61	2	1	104	1.1	1	98	2	1	0	2	1	2	1	1	0	1	1	0	1	0	3	2	1	2	2	2	1	1	0	0	0	0	0	0	0	0	0	0	0	0	0	0	0	0	0	0	0	0	0
88	1	1	107	0.85	1	106	2	1	0	2	1	1	2	1	0	1	1	0	0	1	4	2	1	2	2	2	0	2	1	0	1	1	0	0	0	0	0	1	0	0	0	0	0	0	0	0	0	0	0
30	1	1	75	0.8	2	79	2	2	0	1	1	1	1	1	0	1	0	1	0	1	3	2	1	2	2	2	1	1	1	0	0	0	0	0	0	0	0	0	1	0	0	0	0	0	0	0	0	0	0
308	2	1	59	1	3	58	3	2	0	2	1	2	2	1	1	1	0	1	0	0	3	2	1	2	2	2	1	0	0	0	0	0	0	0	0	0	0	0	0	0	0	0	0	0	0	1	0	0	0
403	1	1	74	0.8	2	81	3	2	0	1	2	3	2	1	0	1	0	0	0	0	1	2	1	2	2	2	1	0	1	0	0	0	0	0	0	0	0	1	0	0	0	0	0	0	0	0	0	0	0
278	1	1	68	0.7	2	83	3	2	0	2	2	1	1	1	1	1	0	0	0	0	2	2	1	1	2	2	1	0	0	0	1	1	0	0	0	0	0	0	0	0	0	0	0	0	0	0	0	0	0
381	2	1	74	0.9	2	83	3	1	0	2	1	3	3	1	1	1	0	0	0	1	3	2	0	1	2	2	1	0	1	0	0	0	1	0	1	0	0	0	0	0	0	0	0	0	0	0	0	0	0
133	1	1	80	0.7	1	96	2	2	1	2	1	3	3	1	0	1	1	0	0	1	3	2	1	1	2	2	0	0	1	0	1	1	0	0	0	1	0	0	0	0	0	0	0	0	0	0	0	0	1
244	1	1	80	0.7	1	98	1	1	0	2	2	3	2	1	0	1	0	0	1	0	2	2	0	1	2	2	1	0	1	0	0	0	0	1	1	0	0	0	0	0	0	0	0	0	0	0	0	0	0
311	1	1	85	0.7	1	106	3	2	0	1	2	2	1	1	0	1	0	0	1	1	3	2	1	1	2	2	1	0	0	0	0	0	0	0	0	0	0	0	0	0	0	0	0	0	0	0	0	0	0
387	2	1	90	0.8	1	114	3	2	1	2	1	3	3	1	0	0	1	0	0	1	2	2	0	1	2	2	1	0	0	0	0	0	0	0	0	0	0	0	0	0	0	0	0	0	0	0	0	0	0
388	2	1	108	0.8	1	137	3	2	0	2	1	3	3	1	0	1	0	0	0	1	2	2	0	1	2	2	1	0	1	0	0	0	0	1	1	0	0	0	0	0	0	0	0	0	0	0	0	0	0
109	1	1	61	0.6	2	86	2	1	0	2	2	1	1	1	1	1	0	0	0	1	3	1	1	1	2	2	1	0	1	0	0	0	0	1	1	0	0	0	0	0	0	0	0	0	0	0	0	0	0
225	2	1	61	0.7	2	0	1	2	1	2	1	1	1	1	0	1	1	0	0	1	3	2	1	1	2	2	1	1	1	0	1	1	1	0	1	0	0	0	0	0	0	0	0	0	0	0	0	0	0
186	2	1	86	0.7	1	126	1	1	0	2	1	1	1	1	0	1	1	0	1	0	3	2	0	1	2	2	1	0	1	0	0	0	0	1	1	0	0	0	0	0	0	0	0	0	0	0	0	0	0
271	1	3	52	0.9	3	40	3	2	0	2	1	1	1	1	0	1	1	0	0	0	2	1	1	2	2	3	1	0	1	0	0	0	0	0	0	0	0	1	0	0	0	0	0	0	0	0	0	0	0
58	1	2	120	1.55	2	63	2	2	0	2	1	2	1	1	1	1	1	0	0	1	4	2	1	4	2	3	1	1	1	0	0	0	0	0	0	0	0	1	0	0	0	0	0	0	0	0	0	0	0
343	2	3	73	1.4	3	44	3	2	0	2	2	1	1	1	0	1	0	0	1	0	2	2	1	3	2	3	1	0	1	0	1	1	1	0	1	0	0	0	0	0	0	0	0	0	0	0	0	0	0
215	1	2	97	1.1	2	71	1	1	0	2	1	1	1	1	1	1	0	0	0	1	3	2	1	3	2	3	1	1	1	0	0	0	1	0	1	0	0	0	0	0	0	0	0	0	0	0	0	0	0
73	2	3	87	1.26	3	59	2	2	1	2	1	2	2	1	0	1	1	0	0	1	4	2	1	3	2	3	1	1	0	0	1	1	0	0	0	0	0	0	0	0	0	0	0	0	0	0	0	0	0
248	2	3	99	1.2	2	74	1	2	0	2	1	3	2	1	0	1	1	0	0	1	3	2	1	2	2	3	1	1	1	0	1	1	0	0	0	1	0	0	0	0	0	0	0	0	0	0	0	0	0
272	1	2	92	0.8	1	92	3	2	0	2	1	1	1	1	1	1	1	0	0	1	4	1	1	2	2	3	1	0	1	0	0	0	0	0	0	0	0	1	0	0	0	0	0	0	0	0	0	0	0
354	2	3	85	0.9	2	85	3	1	1	2	1	1	1	1	0	1	1	0	0	0	3	2	1	2	2	3	1	0	1	0	0	0	0	0	0	0	0	1	0	0	0	0	0	0	0	0	0	0	0
407	2	2	76	0.9	2	82	3	1	0	2	1	3	2	1	0	1	1	1	0	0	4	2	1	1	2	3	1	0	1	0	2	1	0	0	0	0	0	1	0	0	0	0	0	0	0	0	0	0	1
347	2	2	84	0.7	1	110	3	1	0	2	1	1	1	1	0	1	1	0	0	0	4	2	1	1	2	3	1	0	1	0	0	0	0	0	0	0	0	1	0	0	0	0	0	0	0	0	0	0	0
211	2	2	94	0.7	1	127	1	1	0	2	1	1	1	1	1	1	1	0	0	0	3	2	1	1	2	3	1	0	1	0	0	0	0	1	1	0	0	0	0	0	0	0	0	0	0	0	0	0	0
154	2	2	99	0.6	1	151	1	1	1	2	1	1	1	1	0	0	1	0	0	0	1	1	0	1	2	3	1	1	0	0	1	1	0	0	0	0	0	0	0	0	0	0	0	0	0	0	0	0	1
106	1	1	65	1.4	3	39	2	2	0	2	2	1	1	1	1	1	1	0	0	1	4	2	1	4	2	3	0	2	0	0	2	1	0	0	0	0	0	0	0	0	0	0	0	0	0	0	0	0	0
365	1	1	90	1.1	2	72	3	2	0	2	2	1	1	1	0	1	0	0	0	1	3	2	1	3	2	3	1	1	1	0	0	0	0	0	0	1	0	0	0	0	0	0	0	0	0	0	0	0	0
249	2	1	102	1.1	1	91	1	1	0	2	1	3	2	1	0	1	1	1	0	0	2	2	1	2	2	3	1	0	1	0	0	0	0	0	0	1	0	0	0	0	0	0	0	0	0	0	0	0	0
[truncated: 75 more columns]
